# Supplementary material for: Molecular docking and proteomics reveals the synergistic antibacterial mechanism of theaflavin with β-lactam antibiotics against MRSA
Source: Front Microbiol. 2022 Nov 14;13:993430. doi: 10.3389/fmicb.2022.993430 (PMC9702817; doi:10.3389/fmicb.2022.993430)
Supplement: Supplementary file 2 [file Table_2.XLSX]

## Sheet: Sheet1
Table S2 | Protein quantification and differential analysis
Accession	Protein Name	Gene Name	Description	Coverage	Unique Peptides	Peptides	PSMs	AAs	MW [kDa]	calc. pI	ZL-3-1/REF	ZL-3-2/REF	ZL-3-3/REF	average ZL-3	ZL-1-1/REF	ZL-1-2/REF	ZL-1-3/REF	average ZL-1	ZL-3/ZL-1	t test p value	FDR
A0A4P9B9S7	YSIRK domain-containing triacylglycerol lipase Lip1	lip1	YSIRK domain-containing triacylglycerol lipase Lip1 OS=Staphylococcus aureus OX=1280 GN=lip1 PE=4 SV=1 - [A0A4P9B9S7_STAAU]	26.76	17	20	43	680	76.5821	7.54736	1.96342	1.6576	2.18959	1.93687	0.383926	0.380932	0.357108	0.373989	5.17894	0.00053589	0.0105162
A0A059WEJ1	Staphyloxanthin biosynthesis protein (Fragment)		Staphyloxanthin biosynthesis protein (Fragment) OS=Staphylococcus aureus subsp. aureus OX=46170 PE=4 SV=1 - [A0A059WEJ1_STAAU]	11.68	3	3	4	274	30.5337	6.02393	2.15451	2.38635	2.17531	2.23872	0.500358	0.391977	0.491327	0.461221	4.85391	2.65221e-05	0.00315339
Q9ADR7	Coagulase (Fragment)	coa	Coagulase (Fragment) OS=Staphylococcus aureus OX=1280 GN=coa PE=4 SV=1 - [Q9ADR7_STAAU]	27.92	16	16	26	462	52.9197	5.47803	2.52622	2.15201	2.47837	2.38553	0.539357	0.58496	0.617891	0.580736	4.10778	0.000112986	0.00575422
A0A1S5YYK1	Surface protein G	EP54_12160	Surface protein G OS=Staphylococcus aureus OX=1280 GN=EP54_12160 PE=4 SV=1 - [A0A1S5YYK1_STAAU]	15.99	7	7	17	444	48.9948	8.6167	2.49905	2.04541	2.30517	2.28321	0.530506	0.557756	0.592072	0.560112	4.07635	0.000202449	0.00709899
A0A0E8I376	N-acetylmuramoyl-L-alanine amidase	EP54_05180	N-acetylmuramoyl-L-alanine amidase OS=Staphylococcus aureus OX=1280 GN=EP54_05180 PE=4 SV=1 - [A0A0E8I376_STAAU]	38.61	25	27	79	619	69.1817	6.40479	2.17801	2.08438	2.30059	2.18766	0.513829	0.518885	0.578547	0.537087	4.07319	1.51381e-05	0.00298758
A0A380ETS8	Zn-binding lipoprotein adcA-like protein	adcA_1	Zn-binding lipoprotein adcA-like protein OS=Staphylococcus aureus OX=1280 GN=adcA_1 PE=3 SV=1 - [A0A380ETS8_STAAU]	2.72	1	1	2	515	58.4575	7.53271	2.22219	1.99649	2.32567	2.18145	0.588517	0.498136	0.577267	0.55464	3.93309	8.77896e-05	0.00575422
A0A0E1VLD0	Thermonuclease	nuc	Thermonuclease OS=Staphylococcus aureus subsp. aureus USA300_TCH959 OX=450394 GN=nuc PE=4 SV=1 - [A0A0E1VLD0_STAA3]	35.02	8	8	19	217	23.9065	9.42236	2.13113	2.42634	1.98045	2.17931	0.569984	0.565634	0.613321	0.58298	3.73822	0.000266853	0.00815427
A0A1D4VV77	FPRL1 inhibitory protein	flr_2	FPRL1 inhibitory protein OS=Staphylococcus aureus OX=1280 GN=flr_2 PE=4 SV=1 - [A0A1D4VV77_STAAU]	5.38	1	1	1	130	14.7439	9.14404	2.03232	2.54498	1.8553	2.1442	0.591774	0.642311	0.665363	0.63315	3.38656	0.00190485	0.0188633
A0A3S4LEL5	Lipoteichoic acid synthase	ltaS	Lipoteichoic acid synthase OS=Staphylococcus aureus OX=1280 GN=ltaS PE=3 SV=1 - [A0A3S4LEL5_STAAU]	3.1	1	2	4	645	74.3935	6.81494	2.27617	2.14047	2.1081	2.17491	0.584316	0.648496	0.704027	0.645613	3.36876	1.60554e-05	0.00298758
A0A0D1IUM4	Uncharacterized protein	FAF10_04690	Uncharacterized protein OS=Staphylococcus aureus subsp. aureus OX=46170 GN=FAF10_04690 PE=4 SV=1 - [A0A0D1IUM4_STAAU]	20	2	2	2	150	16.9117	8.93896	1.84401	1.98952	1.82957	1.8877	0.577414	0.549419	0.587758	0.57153	3.30289	1.4857e-05	0.00298758
A0A380ECC3	Peptidoglycan hydrolase	lytM_2	Peptidoglycan hydrolase OS=Staphylococcus aureus OX=1280 GN=lytM_2 PE=4 SV=1 - [A0A380ECC3_STAAU]	20.81	5	5	15	298	32.4404	6.45557	1.94672	1.89711	2.34051	2.06145	0.565926	0.610517	0.707581	0.628008	3.28252	0.000609205	0.0112449
A6QIG7	Chemotaxis inhibitory protein	chp	Chemotaxis inhibitory protein OS=Staphylococcus aureus (strain Newman) OX=426430 GN=chp PE=1 SV=1 - [CHIPS_STAAE]	4.7	1	1	1	149	17.0469	9.56885	1.91451	2.50019	1.79471	2.0698	0.823715	0.55573	0.65407	0.677838	3.05354	0.00385738	0.0265303
A0A380EMI8	Hyaluronate lyase	hysA_3	Hyaluronate lyase OS=Staphylococcus aureus OX=1280 GN=hysA_3 PE=4 SV=1 - [A0A380EMI8_STAAU]	2.67	1	1	1	262	29.9759	8.45557	2.10947	1.30182	2.32918	1.91349	0.773075	0.613643	0.535612	0.640777	2.9862	0.0164499	0.0611934
A0A380DJL8	Staphylococcal enterotoxin, putative	NCTC5664_00332	Staphylococcal enterotoxin, putative OS=Staphylococcus aureus OX=1280 GN=NCTC5664_00332 PE=4 SV=1 - [A0A380DJL8_STAAU]	28.17	5	5	6	142	16.4526	9.20264	1.85034	1.94332	1.59504	1.79623	0.619103	0.608341	0.688261	0.638568	2.81291	0.000415292	0.00973861
A0A0H3JRX2	Uncharacterized protein	SAV1624	Uncharacterized protein OS=Staphylococcus aureus (strain Mu50 / ATCC 700699) OX=158878 GN=SAV1624 PE=4 SV=1 - [A0A0H3JRX2_STAAM]	62.5	5	5	36	48	5.6517	5.14795	1.47511	1.1354	1.36767	1.32606	0.453855	0.469634	0.493094	0.472194	2.80829	0.00106824	0.0144618
A0A1S5ZZI3	Lipase	EP54_02950	Lipase OS=Staphylococcus aureus OX=1280 GN=EP54_02950 PE=4 SV=1 - [A0A1S5ZZI3_STAAU]	56.67	1	35	275	690	76.3711	9.05615	1.74404	1.40491	1.41364	1.52086	0.562194	0.568483	0.496571	0.542416	2.80386	0.00101095	0.0139511
A0A2S6DEI9	Lipase	CSC83_06750	Lipase OS=Staphylococcus aureus OX=1280 GN=CSC83_06750 PE=4 SV=1 - [A0A2S6DEI9_STAAU]	40.16	1	23	158	645	71.3984	9.02686	1.87989	1.4732	1.62587	1.65965	0.612152	0.555945	0.608563	0.59222	2.80243	0.000882447	0.0129864
A0A380EEJ9	Secretory antigen SsaA	ssaA_2	Secretory antigen SsaA OS=Staphylococcus aureus OX=1280 GN=ssaA_2 PE=4 SV=1 - [A0A380EEJ9_STAAU]	4.48	1	1	2	201	21.4741	9.01221	1.71357	1.85202	1.75973	1.77511	0.596168	0.650568	0.69038	0.645706	2.7491	2.10142e-05	0.00298758
A0A0H3K077	Uncharacterized protein	SAV1962	Uncharacterized protein OS=Staphylococcus aureus (strain Mu50 / ATCC 700699) OX=158878 GN=SAV1962 PE=4 SV=1 - [A0A0H3K077_STAAM]	17.02	3	3	4	94	10.9217	6.55127	1.86901	1.41231	1.92133	1.73422	0.677342	0.588312	0.641985	0.63588	2.72727	0.00256957	0.0219852
Q6GJM8	Uncharacterized lipoprotein SAR0445	SAR0445	Uncharacterized lipoprotein SAR0445 OS=Staphylococcus aureus (strain MRSA252) OX=282458 GN=SAR0445 PE=3 SV=2 - [Y445_STAAR]	13.24	1	5	15	272	31.6402	8.74854	1.7691	1.97486	1.77992	1.84129	0.632395	0.69702	0.721721	0.683712	2.69308	8.73685e-05	0.00575422
A0A0D1JQU0	Glycerophosphodiester phosphodiesterase	QU38_11410	Glycerophosphodiester phosphodiesterase OS=Staphylococcus aureus subsp. aureus OX=46170 GN=QU38_11410 PE=4 SV=1 - [A0A0D1JQU0_STAAU]	40.78	11	11	30	309	35.2549	8.70459	1.99093	1.94551	1.78171	1.90605	0.686333	0.754771	0.755017	0.73204	2.60375	6.42357e-05	0.00526173
A0A2X2KJU0	Secretory antigen SsaA	NCTC7878_03622	Secretory antigen SsaA OS=Staphylococcus aureus OX=1280 GN=NCTC7878_03622 PE=4 SV=1 - [A0A2X2KJU0_STAAU]	9.26	1	1	1	108	12.6665	10.1694	1.40493	1.48477	1.40906	1.43292	0.608577	0.530865	0.535962	0.558468	2.5658	1.7235e-05	0.00298758
A0A4V1GID4	YSIRK domain-containing triacylglycerol lipase Lip2/Geh	lip2	YSIRK domain-containing triacylglycerol lipase Lip2/Geh OS=Staphylococcus aureus OX=1280 GN=lip2 PE=4 SV=1 - [A0A4V1GID4_STAAU]	49.57	1	31	239	690	76.3991	8.99756	1.61413	2.49167	1.35812	1.8213	0.850634	0.375454	0.903702	0.70993	2.56547	0.0437446	0.117846
A0A0E1VJF0	Periplasmic binding protein	HMPREF0776_1746	Periplasmic binding protein OS=Staphylococcus aureus subsp. aureus USA300_TCH959 OX=450394 GN=HMPREF0776_1746 PE=4 SV=1 - [A0A0E1VJF0_STAA3]	41.23	15	15	40	342	37.7868	9.34912	1.89278	1.67018	1.92138	1.82811	0.701268	0.724638	0.731007	0.718971	2.54268	0.000156208	0.00681896
A0A2S6D934	ABC transporter permease (Fragment)	CV021_00900	ABC transporter permease (Fragment) OS=Staphylococcus aureus OX=1280 GN=CV021_00900 PE=3 SV=1 - [A0A2S6D934_STAAU]	5.23	1	1	1	153	16.4994	11.605	1.58949	1.67813	1.34674	1.53812	0.678216	0.566213	0.615836	0.620088	2.48049	0.000916275	0.0131538
A0A0D1GQ07	Uncharacterized protein	QU38_10095	Uncharacterized protein OS=Staphylococcus aureus subsp. aureus OX=46170 GN=QU38_10095 PE=4 SV=1 - [A0A0D1GQ07_STAAU]	41.07	1	7	40	168	18.5544	9.15869	1.85112	1.66907	1.66235	1.72751	0.623088	0.769666	0.762774	0.718509	2.4043	0.000207315	0.00715237
A0A484VWQ0	Lipoteichoic acid synthase	ltaS	Lipoteichoic acid synthase OS=Staphylococcus aureus OX=1280 GN=ltaS PE=3 SV=1 - [A0A484VWQ0_STAAU]	26.16	16	17	55	646	74.343	9.0415	1.87606	1.7434	1.80959	1.80969	0.707682	0.781779	0.789035	0.759498	2.38274	2.23475e-05	0.00298758
A0A484W5N8	Epidermin leader peptide processing serine protease EpiP	epiP_3	Epidermin leader peptide processing serine protease EpiP OS=Staphylococcus aureus OX=1280 GN=epiP_3 PE=4 SV=1 - [A0A484W5N8_STAAU]	4.7	1	1	1	149	16.7897	9.36377	1.53539	1.41059	1.86187	1.60262	0.597603	0.652819	0.79265	0.681024	2.35324	0.00326427	0.0248602
A0A484W7E0	SceD-like transglycosylase, biomarker for vancomycin-intermediate strains	sceD	SceD-like transglycosylase, biomarker for vancomycin-intermediate strains OS=Staphylococcus aureus OX=1280 GN=sceD PE=4 SV=1 - [A0A484W7E0_STAAU]	13.85	2	2	4	231	24.1066	6.11279	1.75684	1.47136	1.89522	1.70781	0.71392	0.755787	0.734437	0.734715	2.32445	0.00148513	0.0168702
A0A1S6BSJ1	Phage protein	EP54_10535	Phage protein OS=Staphylococcus aureus OX=1280 GN=EP54_10535 PE=4 SV=1 - [A0A1S6BSJ1_STAAU]	13.79	2	2	3	116	13.6689	5.021	1.49759	1.44637	1.77473	1.5729	0.731771	0.625238	0.682697	0.679902	2.31342	0.00110831	0.0144619
A0A033V3D6	LysM domain-containing protein	V070_00529	LysM domain-containing protein OS=Staphylococcus aureus C0673 OX=1413510 GN=V070_00529 PE=4 SV=1 - [A0A033V3D6_STAAU]	4.4	1	2	2	500	52.6083	6.23975	1.20251	1.26708	0.964274	1.14462	0.464393	0.549498	0.519323	0.511071	2.23965	0.00266752	0.0223758
D2J692	Uncharacterized protein	M1K003_2717	Uncharacterized protein OS=Staphylococcus aureus OX=1280 GN=M1K003_2717 PE=4 SV=1 - [D2J692_STAAU]	16.33	1	1	1	49	5.97815	9.24658	1.79944	1.56126	1.99589	1.78553	0.650677	0.880268	0.876743	0.802563	2.22479	0.00258958	0.0220682
A0A0U1MWP3	Acyl-CoA dehydrogenase, N-terminal domain protein	BN1321_60039	Acyl-CoA dehydrogenase, N-terminal domain protein OS=Staphylococcus aureus OX=1280 GN=BN1321_60039 PE=3 SV=1 - [A0A0U1MWP3_STAAU]	27.3	3	9	19	403	44.7587	5.41455	1.85028	1.56708	1.71711	1.71149	0.838528	0.736967	0.732819	0.769438	2.22434	0.000446986	0.00985673
A0A1D4S092	General stress protein 26	ydaG_2	General stress protein 26 OS=Staphylococcus aureus OX=1280 GN=ydaG_2 PE=4 SV=1 - [A0A1D4S092_STAAU]	43.24	1	4	9	74	8.61829	4.42432	1.40288	1.664	1.59265	1.55317	0.664754	0.735512	0.694729	0.698332	2.22412	0.000446778	0.00985673
A0A0U1MGQ8	Uncharacterized protein	BN1321_150054	Uncharacterized protein OS=Staphylococcus aureus OX=1280 GN=BN1321_150054 PE=4 SV=1 - [A0A0U1MGQ8_STAAU]	41.07	1	7	37	168	18.5815	9.26123	1.91781	1.5911	1.64354	1.71748	0.684485	0.852363	0.781633	0.772827	2.22234	0.00109636	0.0144619
D2JA16	Glucose-6-phosphate 1-dehydrogenase	zwf	Glucose-6-phosphate 1-dehydrogenase OS=Staphylococcus aureus OX=1280 GN=zwf PE=3 SV=1 - [D2JA16_STAAU]	2.88	1	2	4	486	56.8321	7.21045	1.60642	1.50286	1.91485	1.67471	0.874688	0.68471	0.729456	0.762952	2.19504	0.00260291	0.0220938
A0A1D4PUM6	Uncharacterized protein	SAMEA1708664_00081	Uncharacterized protein OS=Staphylococcus aureus OX=1280 GN=SAMEA1708664_00081 PE=4 SV=1 - [A0A1D4PUM6_STAAU]	48.48	1	1	1	33	3.6138	6.44287	1.32665	1.81072	1.2694	1.46892	0.796785	0.68634	0.559891	0.681006	2.15699	0.013024	0.0533079
Q93SM4	Long-chain-fatty-acid--CoA ligase	fadE	Long-chain-fatty-acid--CoA ligase OS=Staphylococcus aureus OX=1280 GN=fadE PE=4 SV=1 - [Q93SM4_STAAU]	29.94	11	11	20	501	56.1694	5.51611	1.67626	1.68901	1.70952	1.69159	0.773883	0.787618	0.802866	0.788123	2.14636	2.41651e-07	0.000440998
A0A4Q1PRP6	CsbD family protein	ER624_05215	CsbD family protein OS=Staphylococcus aureus OX=1280 GN=ER624_05215 PE=4 SV=1 - [A0A4Q1PRP6_STAAU]	53.13	4	6	99	64	7.04251	5.22412	1.14245	0.852378	1.09903	1.03129	0.470668	0.493857	0.488052	0.484193	2.12991	0.00379175	0.0264187
A0A0H3JWT3	Uncharacterized protein	SAV2259	Uncharacterized protein OS=Staphylococcus aureus (strain Mu50 / ATCC 700699) OX=158878 GN=SAV2259 PE=4 SV=1 - [A0A0H3JWT3_STAAM]	66.67	4	4	9	54	6.39027	4.84326	1.61204	1.36413	1.41052	1.46223	0.613674	0.692696	0.768987	0.691786	2.11371	0.000951281	0.0133868
A0A033V8P0	Cell division protein FtsL	ftsL	Cell division protein FtsL OS=Staphylococcus aureus C0673 OX=1413510 GN=ftsL PE=3 SV=1 - [A0A033V8P0_STAAU]	7.14	1	1	1	126	14.6996	8.71924	1.30402	1.75672	1.88928	1.65001	0.746095	0.779344	0.847574	0.791005	2.08596	0.00876979	0.041334
A0A455JP89	Lipase 2	CPC18_03090	Lipase 2 OS=Staphylococcus aureus OX=1280 GN=CPC18_03090 PE=4 SV=1 - [A0A455JP89_STAAU]	56.09	1	35	274	690	76.342	8.99756	1.79249	1.11033	1.52073	1.47452	0.74902	0.650535	0.732642	0.710732	2.07464	0.0189805	0.0669607
T1YCL4	Uncharacterized protein	SAKOR_02647	Uncharacterized protein OS=Staphylococcus aureus subsp. aureus CN1 OX=1193576 GN=SAKOR_02647 PE=4 SV=1 - [T1YCL4_STAAU]	20.72	1	12	16	637	71.1741	7.95752	1.38864	1.26358	1.24434	1.29885	0.61693	0.666631	0.596118	0.62656	2.07299	0.000174764	0.00696153
A0A380DXF6	Aspartate 1-decarboxylase	panD_2	Aspartate 1-decarboxylase OS=Staphylococcus aureus OX=1280 GN=panD_2 PE=3 SV=1 - [A0A380DXF6_STAAU]	12	1	1	1	50	5.60895	7.25439	1.78569	1.35904	1.63617	1.59363	0.669735	0.821239	0.821392	0.770788	2.06754	0.00364608	0.0259966
A0A380DRH8	N-acetylmuramoyl-L-alanine amidase, family 4	NCTC5664_01081	N-acetylmuramoyl-L-alanine amidase, family 4 OS=Staphylococcus aureus OX=1280 GN=NCTC5664_01081 PE=4 SV=1 - [A0A380DRH8_STAAU]	34.94	1	3	4	83	8.98656	7.23975	1.59325	1.78106	1.63385	1.66939	0.744077	0.826964	0.853717	0.808253	2.06543	0.000198136	0.00709899
A0A1S5ZYW9	3-ketoacyl-CoA thiolase	thlA	3-ketoacyl-CoA thiolase OS=Staphylococcus aureus OX=1280 GN=thlA PE=3 SV=1 - [A0A1S5ZYW9_STAAU]	24.62	7	7	20	394	41.7782	5.19873	1.67518	1.64109	1.66536	1.66055	0.796949	0.818764	0.830413	0.815375	2.03654	4.64037e-07	0.000440998
A0A4U2KIL9	MAP domain-containing protein (Fragment)	DB727_14730	MAP domain-containing protein (Fragment) OS=Staphylococcus aureus OX=1280 GN=DB727_14730 PE=4 SV=1 - [A0A4U2KIL9_STAAU]	15.79	2	2	3	95	10.3054	6.68311	1.40513	1.67803	1.58435	1.55584	0.756311	0.699558	0.8613	0.77239	2.01432	0.00108839	0.0144619
A0A0E1VNV4	3-hydroxyacyl-CoA dehydrogenase, NAD binding domain protein	HMPREF0776_0960	3-hydroxyacyl-CoA dehydrogenase, NAD binding domain protein OS=Staphylococcus aureus subsp. aureus USA300_TCH959 OX=450394 GN=HMPREF0776_0960 PE=3 SV=1 - [A0A0E1VNV4_STAA3]	28.69	21	21	43	753	84.5398	5.99854	1.60258	1.63783	1.64107	1.62716	0.806494	0.831196	0.826192	0.821294	1.98121	6.1851e-07	0.000440998
A0A0U1MSA4	Molybdate ABC transporter, periplasmic molybdate-binding protein	modA	Molybdate ABC transporter, periplasmic molybdate-binding protein OS=Staphylococcus aureus OX=1280 GN=modA PE=4 SV=1 - [A0A0U1MSA4_STAAU]	34.23	1	10	32	260	29.0533	9.40771	1.74504	1.69141	1.85608	1.76418	0.940654	0.842454	0.901172	0.89476	1.97168	0.00010233	0.00575422
A0A077UJU0	CsbD-like family protein	ERS140147_01836	CsbD-like family protein OS=Staphylococcus aureus OX=1280 GN=ERS140147_01836 PE=3 SV=1 - [A0A077UJU0_STAAU]	42.19	2	4	66	64	7.02948	5.04639	1.24207	0.808471	1.11545	1.05533	0.534607	0.513174	0.56233	0.536704	1.96632	0.0160704	0.0599907
A0A4U1T0G6	Uncharacterized protein (Fragment)	FAF28_00740	Uncharacterized protein (Fragment) OS=Staphylococcus aureus OX=1280 GN=FAF28_00740 PE=4 SV=1 - [A0A4U1T0G6_STAAU]	10.81	1	1	1	74	8.61846	7.23975	1.45399	1.21441	1.64482	1.43774	0.649936	0.830959	0.747323	0.742739	1.93572	0.00676298	0.0364424
A0A0E1AK35	Uncharacterized protein	SAZ172_2631	Uncharacterized protein OS=Staphylococcus aureus subsp. aureus Z172 OX=1406863 GN=SAZ172_2631 PE=4 SV=1 - [A0A0E1AK35_STAAU]	2.6	1	1	1	308	34.2889	9.48096	1.86089	1.50216	1.23007	1.53104	0.748383	0.868167	0.850116	0.822222	1.86208	0.0190729	0.0670457
A0A1S5ZMR3	Phage tail protein	EP54_10540	Phage tail protein OS=Staphylococcus aureus OX=1280 GN=EP54_10540 PE=4 SV=1 - [A0A1S5ZMR3_STAAU]	30.84	3	6	16	214	23.933	5.18604	1.16378	1.0336	1.43557	1.21098	0.637464	0.65341	0.669307	0.653394	1.85338	0.00934509	0.0426208
A0A0U1MJM4	Autolysin	atl_2	Autolysin OS=Staphylococcus aureus OX=1280 GN=atl_2 PE=4 SV=1 - [A0A0U1MJM4_STAAU]	25.61	1	30	219	1261	137.435	9.61279	1.54295	1.28235	1.57597	1.46709	0.748923	0.688123	0.938044	0.791697	1.85309	0.00483165	0.0299808
D7RM11	Translation elongation factor Tu (Fragment)		Translation elongation factor Tu (Fragment) OS=Staphylococcus aureus subsp. aureus OX=46170 PE=4 SV=1 - [D7RM11_STAAU]	78.17	1	13	204	229	25.3269	4.65283	1.20959	1.63654	1.97844	1.60819	0.997241	0.809152	0.837107	0.881167	1.82507	0.0341483	0.098574
A0A0H3JT66	Holin homolog	SAV1946	Holin homolog OS=Staphylococcus aureus (strain Mu50 / ATCC 700699) OX=158878 GN=SAV1946 PE=4 SV=1 - [A0A0H3JT66_STAAM]	17.86	1	1	1	84	9.58508	8.45557	1.45498	1.27228	1.59761	1.44162	0.715652	0.763298	0.964227	0.814392	1.77018	0.00660984	0.0358844
Q931U5	Bifunctional autolysin	atl	Bifunctional autolysin OS=Staphylococcus aureus (strain Mu50 / ATCC 700699) OX=158878 GN=atl PE=1 SV=2 - [ATL_STAAM]	54.41	1	59	431	1248	136.667	9.59814	1.36726	1.1609	1.48556	1.33791	0.756053	0.724882	0.791151	0.757362	1.76654	0.00388532	0.0265824
A0A2S6D543	CsbD family protein	csbD	CsbD family protein OS=Staphylococcus aureus OX=1280 GN=csbD PE=3 SV=1 - [A0A2S6D543_STAAU]	56.67	4	5	46	60	6.70645	6.7417	1.22872	1.03962	1.41165	1.22666	0.677044	0.669815	0.737553	0.694804	1.76548	0.00830361	0.0404588
A0A2X2K3M8	Glutaryl-CoA dehydrogenase	NCTC7878_02286	Glutaryl-CoA dehydrogenase OS=Staphylococcus aureus OX=1280 GN=NCTC7878_02286 PE=4 SV=1 - [A0A2X2K3M8_STAAU]	31.39	2	6	16	137	14.7403	5.47803	1.37785	1.60399	1.53008	1.50397	0.898437	0.81731	0.854305	0.856684	1.75557	0.000784972	0.0125208
A0A0U1MD91	Gamma-hemolysin component C	hlgB	Gamma-hemolysin component C OS=Staphylococcus aureus OX=1280 GN=hlgB PE=4 SV=1 - [A0A0U1MD91_STAAU]	5.85	1	2	3	325	36.8074	9.23193	1.19142	1.09204	1.03036	1.1046	0.73116	0.660204	0.532184	0.641183	1.72276	0.00344625	0.0253476
A0A380EBW1	Siderophore synthase	NCTC10702_00269	Siderophore synthase OS=Staphylococcus aureus OX=1280 GN=NCTC10702_00269 PE=4 SV=1 - [A0A380EBW1_STAAU]	3.65	1	1	1	219	25.6238	5.78271	1.4111	1.38128	1.31995	1.37077	0.705546	0.812532	0.9009	0.806326	1.70002	0.00083416	0.0127209
A0A380DHX2	Glycerophosphoryl diester phosphodiesterase	glpQ	Glycerophosphoryl diester phosphodiesterase OS=Staphylococcus aureus OX=1280 GN=glpQ PE=4 SV=1 - [A0A380DHX2_STAAU]	4.47	1	1	3	313	34.9838	8.76318	1.50786	1.37168	1.4314	1.43698	0.831685	0.903209	0.815957	0.850284	1.69	0.000250726	0.00777251
A0A484VZ78	Iron-regulated heme-iron binding protein	isdA	Iron-regulated heme-iron binding protein OS=Staphylococcus aureus OX=1280 GN=isdA PE=4 SV=1 - [A0A484VZ78_STAAU]	18.67	7	7	12	332	36.5829	9.59814	1.43417	1.36628	1.41268	1.40438	0.79166	0.834227	0.890233	0.838707	1.67445	8.44946e-05	0.00575422
A0A090M1W2	Single-stranded DNA-binding protein	ssbA	Single-stranded DNA-binding protein OS=Staphylococcus aureus OX=1280 GN=ssbA PE=3 SV=1 - [A0A090M1W2_STAAU]	30.77	2	4	11	156	17.6309	5.65576	1.36581	1.32642	1.51783	1.40335	0.815823	0.85488	0.84385	0.838184	1.67427	0.000685802	0.0117472
A0A4P9APP8	Autolysin/adhesin Aaa	aaa	Autolysin/adhesin Aaa OS=Staphylococcus aureus OX=1280 GN=aaa PE=4 SV=1 - [A0A4P9APP8_STAAU]	28.27	7	7	34	329	35.2173	9.5835	1.46336	1.31609	1.54859	1.44268	0.835542	0.830004	0.920823	0.862123	1.6734	0.00142565	0.0165157
A0A1S5YUC2	Mannosyl-glycoprotein endo-beta-N-acetylglucosamidase	EP54_04915	Mannosyl-glycoprotein endo-beta-N-acetylglucosamidase OS=Staphylococcus aureus OX=1280 GN=EP54_04915 PE=4 SV=1 - [A0A1S5YUC2_STAAU]	59.63	1	62	451	1256	137.339	9.61279	1.50092	1.27426	1.79775	1.52431	0.838501	0.942835	0.961404	0.914247	1.66729	0.0175035	0.0638686
A0A0H3JW70	Lytic enzyme	SAV1945	Lytic enzyme OS=Staphylococcus aureus (strain Mu50 / ATCC 700699) OX=158878 GN=SAV1945 PE=4 SV=1 - [A0A0H3JW70_STAAM]	18.93	6	6	11	243	27.9978	9.0415	1.22259	1.1338	1.41128	1.25589	0.753095	0.756269	0.782035	0.7638	1.64427	0.00393666	0.0267318
A0A0H3JSB8	Uncharacterized protein	SAV1985	Uncharacterized protein OS=Staphylococcus aureus (strain Mu50 / ATCC 700699) OX=158878 GN=SAV1985 PE=4 SV=1 - [A0A0H3JSB8_STAAM]	10.13	4	4	4	306	35.3142	4.84326	1.38305	1.27297	1.4962	1.38408	0.82891	0.814648	0.88622	0.843259	1.64134	0.00135783	0.0162369
A0A0H3JNC9	SA1845 protein	SA1845	SA1845 protein OS=Staphylococcus aureus (strain N315) OX=158879 GN=SA1845 PE=4 SV=1 - [A0A0H3JNC9_STAAN]	25.39	1	6	7	319	34.9697	4.77979	1.33736	1.4085	1.41995	1.3886	0.885629	0.83272	0.874206	0.864185	1.60684	6.64991e-05	0.00526173
A0A3S4LE77	Autolysin	spsC	Autolysin OS=Staphylococcus aureus OX=1280 GN=spsC PE=4 SV=1 - [A0A3S4LE77_STAAU]	0.58	1	1	6	1388	150.521	9.26123	1.35616	1.17581	1.23462	1.25553	0.721792	0.815213	0.811212	0.782739	1.60402	0.00151506	0.0168899
Q9ZAI0	KpdC protein (Fragment)	kpdC	KpdC protein (Fragment) OS=Staphylococcus aureus OX=1280 GN=kpdC PE=4 SV=1 - [Q9ZAI0_STAAU]	10.67	1	1	1	75	8.15927	7.51807	1.53315	1.32956	1.08976	1.31749	0.792645	0.841591	0.833723	0.822653	1.60152	0.0185383	0.0659792
A0A2C9TNH2	Enterotoxin I	EQ90_04115	Enterotoxin I OS=Staphylococcus aureus OX=1280 GN=EQ90_04115 PE=4 SV=1 - [A0A2C9TNH2_STAAU]	14.88	4	4	10	242	28.1291	8.00146	1.70726	1.45343	1.53099	1.56389	0.989596	0.928403	1.01253	0.976843	1.60097	0.00176645	0.0178228
A0A0E0VRA9	Major capsid protein	ST398NM01_2929	Major capsid protein OS=Staphylococcus aureus subsp. aureus 71193 OX=1155084 GN=ST398NM01_2929 PE=4 SV=1 - [A0A0E0VRA9_STAA5]	21.26	7	7	16	381	42.1927	5.33838	1.1643	1.07925	1.34334	1.19563	0.743912	0.751901	0.748107	0.747973	1.59849	0.00453757	0.0291667
A0A1S6AKN7	Phage tail protein	EP54_10520	Phage tail protein OS=Staphylococcus aureus OX=1280 GN=EP54_10520 PE=4 SV=1 - [A0A1S6AKN7_STAAU]	3.04	2	2	2	494	56.9629	8.66064	1.20411	1.07625	1.28041	1.18692	0.745883	0.685196	0.798813	0.743297	1.59683	0.00285173	0.0233711
A0A068DV34	Iron ABC transporter substrate-binding protein	yfiY	Iron ABC transporter substrate-binding protein OS=Staphylococcus aureus OX=1280 GN=yfiY PE=4 SV=1 - [A0A068DV34_STAAU]	28.48	10	10	26	330	36.6944	9.14404	1.47425	1.44971	1.35951	1.42782	0.873705	0.881981	0.928402	0.894696	1.59588	0.000162778	0.00696153
A0A0E1VKM4	Heme uptake protein IsdC	isdC	Heme uptake protein IsdC OS=Staphylococcus aureus subsp. aureus USA300_TCH959 OX=450394 GN=isdC PE=4 SV=1 - [A0A0E1VKM4_STAA3]	15.42	3	3	3	227	24.8557	8.95361	1.17474	1.20534	1.25576	1.21195	0.652778	0.746162	0.888431	0.762457	1.58953	0.00343683	0.0253476
A0A0H3JQC8	Ferrichrome transport ATP-binding protein	fhuA	Ferrichrome transport ATP-binding protein OS=Staphylococcus aureus (strain Mu50 / ATCC 700699) OX=158878 GN=fhuA PE=4 SV=1 - [A0A0H3JQC8_STAAM]	11.32	3	3	3	265	29.4774	5.84619	1.32751	1.36371	1.42906	1.37343	0.83851	0.829847	0.929168	0.865842	1.58623	0.000308283	0.00879223
A0A0C6E6A2	AAA_23 domain-containing protein		AAA_23 domain-containing protein OS=Staphylococcus aureus OX=1280 PE=4 SV=1 - [A0A0C6E6A2_STAAU]	8.81	6	6	7	647	74.978	5.84619	1.21249	1.20203	1.36411	1.25954	0.807157	0.763039	0.846135	0.805443	1.56379	0.0014005	0.0163698
A0A1D4ZQG0	Glycine betaine transporter OpuD	opuD	Glycine betaine transporter OpuD OS=Staphylococcus aureus OX=1280 GN=opuD PE=3 SV=1 - [A0A1D4ZQG0_STAAU]	8.93	1	1	1	112	12.5067	9.08545	1.03793	0.997174	0.823988	0.953032	0.511441	0.706875	0.614423	0.610913	1.56001	0.0167654	0.0621512
A0A0H3JNA9	Uncharacterized protein	SA1803	Uncharacterized protein OS=Staphylococcus aureus (strain N315) OX=158879 GN=SA1803 PE=4 SV=1 - [A0A0H3JNA9_STAAN]	11.27	1	1	2	71	8.31927	8.76318	1.1555	1.12692	1.26266	1.18169	0.755316	0.730057	0.800556	0.761977	1.55082	0.000812299	0.0126825
A0A033UX85	Glyceraldehyde-3-phosphate dehydrogenase	V070_00917	Glyceraldehyde-3-phosphate dehydrogenase OS=Staphylococcus aureus C0673 OX=1413510 GN=V070_00917 PE=3 SV=1 - [A0A033UX85_STAAU]	2.98	1	1	1	336	36.3744	4.89404	1.17306	1.59366	1.14045	1.30239	0.916958	0.84266	0.763638	0.841085	1.54846	0.038976	0.108165
A0A0H3KAP7	Uncharacterized protein	NWMN_2545	Uncharacterized protein OS=Staphylococcus aureus (strain Newman) OX=426430 GN=NWMN_2545 PE=4 SV=1 - [A0A0H3KAP7_STAAE]	21.42	2	13	17	635	70.875	7.97217	1.32099	1.20723	1.38036	1.30286	0.898842	0.840409	0.798238	0.84583	1.54034	0.00145577	0.0166518
A0A380EG72	Serine protease	sspA_2	Serine protease OS=Staphylococcus aureus OX=1280 GN=sspA_2 PE=3 SV=1 - [A0A380EG72_STAAU]	15.66	3	3	3	198	21.2819	8.35303	1.29877	1.17934	1.28139	1.25317	0.757733	0.885264	0.798914	0.813971	1.53957	0.00115046	0.0148243
P67527	Probable tautomerase MW1250	MW1250	Probable tautomerase MW1250 OS=Staphylococcus aureus (strain MW2) OX=196620 GN=MW1250 PE=3 SV=2 - [Y1250_STAAW]	63.93	3	3	14	61	6.73952	6.52197	1.12151	1.15439	1.18667	1.15419	0.778157	0.746583	0.728782	0.751174	1.53651	7.02791e-05	0.00526173
A5IS95	DNA-directed RNA polymerase subunit omega	rpoZ	DNA-directed RNA polymerase subunit omega OS=Staphylococcus aureus (strain JH9) OX=359786 GN=rpoZ PE=3 SV=1 - [RPOZ_STAA9]	73.61	5	5	13	72	8.14525	6.02393	1.30465	1.22761	1.38404	1.30543	0.811287	0.879304	0.858359	0.84965	1.53644	0.000769146	0.0124141
A0A1D4ZNV0	Trigger factor (Prolyl isomerase)	tig	Trigger factor (Prolyl isomerase) OS=Staphylococcus aureus OX=1280 GN=tig PE=4 SV=1 - [A0A1D4ZNV0_STAAU]	82.54	1	11	57	126	14.5433	4.58936	1.50915	1.26675	1.51595	1.43062	0.857587	0.935598	1.00304	0.932076	1.53487	0.00564361	0.0329827
A0A077UN90	Zn(II) or Co(II)-specific transcriptional repressor protein	czrA	Zn(II) or Co(II)-specific transcriptional repressor protein OS=Staphylococcus aureus OX=1280 GN=czrA PE=4 SV=1 - [A0A077UN90_STAAU]	10.38	1	1	1	106	11.9933	9.0415	1.38199	1.50437	1.35119	1.41252	0.845726	0.935817	0.994783	0.925442	1.52632	0.0015784	0.0173138
A0A0H3JTN5	Similar to ferrichrome ABC transporter	SAV2177	Similar to ferrichrome ABC transporter OS=Staphylococcus aureus (strain Mu50 / ATCC 700699) OX=158878 GN=SAV2177 PE=4 SV=1 - [A0A0H3JTN5_STAAM]	43.73	17	17	48	327	36.5687	9.39307	1.37759	1.36831	1.25456	1.33348	0.890286	0.866137	0.881679	0.879368	1.51641	0.0003493	0.00911295
A0A0D1JLQ9	Membrane protein	QU38_08100	Membrane protein OS=Staphylococcus aureus subsp. aureus OX=46170 GN=QU38_08100 PE=4 SV=1 - [A0A0D1JLQ9_STAAU]	5.22	1	1	1	249	29.2839	8.55811	1.46067	1.1252	1.23952	1.27513	0.886668	0.774293	0.863982	0.841648	1.51504	0.0141763	0.0558437
A0A1S5YK26	Enterotoxin I	EQ90_04110	Enterotoxin I OS=Staphylococcus aureus OX=1280 GN=EQ90_04110 PE=4 SV=1 - [A0A1S5YK26_STAAU]	7.44	3	3	5	242	27.7331	8.35303	1.55442	1.40478	1.41182	1.457	0.928345	0.965723	1.00537	0.966478	1.50754	0.00079023	0.0125208
E0A8T2	ScaC (Fragment)	scaD	ScaC (Fragment) OS=Staphylococcus aureus OX=1280 GN=scaD PE=4 SV=1 - [E0A8T2_STAAU]	38.75	3	6	52	240	26.6988	8.63135	1.41022	1.15946	1.53906	1.36958	0.935477	0.879796	0.920069	0.91178	1.50209	0.0153112	0.0585956
A0A2S6DJA5	Tandem-type lipoprotein	CSC87_14495	Tandem-type lipoprotein OS=Staphylococcus aureus OX=1280 GN=CSC87_14495 PE=3 SV=1 - [A0A2S6DJA5_STAAU]	6.58	2	2	4	243	28.0603	8.47021	0.960061	0.800986	0.871659	0.877569	0.545303	0.606508	0.612695	0.588169	1.49204	0.00468907	0.0294133
A0A4V6S727	Mannosyl-glycoprotein endo-beta-N-acetylglucosamidase	E8D36_04865	Mannosyl-glycoprotein endo-beta-N-acetylglucosamidase OS=Staphylococcus aureus OX=1280 GN=E8D36_04865 PE=4 SV=1 - [A0A4V6S727_STAAU]	57.8	1	61	444	1256	137.357	9.61279	1.40938	1.177	1.31011	1.29883	0.910374	0.825924	0.889613	0.875303	1.48386	0.00416465	0.0276919
A0A380EC53	Multidrug resistance protein B	norB_5	Multidrug resistance protein B OS=Staphylococcus aureus OX=1280 GN=norB_5 PE=4 SV=1 - [A0A380EC53_STAAU]	1.89	1	1	1	370	40.3849	9.83252	1.60946	1.25628	1.20415	1.35663	0.817916	0.893416	1.03691	0.916079	1.48091	0.0365875	0.103099
A0A1D4RIF0	Peptidase family M23	lytM_1	Peptidase family M23 OS=Staphylococcus aureus OX=1280 GN=lytM_1 PE=4 SV=1 - [A0A1D4RIF0_STAAU]	3.9	1	1	2	154	17.3146	8.76318	1.11782	1.11723	1.2629	1.16598	0.760367	0.856477	0.752644	0.789829	1.47625	0.00307613	0.0243784
A0A4S5BBZ0	Ferrichrome ABC transporter substrate-binding protein	E8D36_04120	Ferrichrome ABC transporter substrate-binding protein OS=Staphylococcus aureus OX=1280 GN=E8D36_04120 PE=4 SV=1 - [A0A4S5BBZ0_STAAU]	45.95	14	14	40	296	33.3514	8.96826	1.32541	1.24889	1.26304	1.27911	0.878237	0.864382	0.868855	0.870491	1.46941	6.81914e-05	0.00526173
A0A4U0ATH7	YSIRK-type signal peptide-containing protein	FAF10_03990	YSIRK-type signal peptide-containing protein OS=Staphylococcus aureus subsp. aureus OX=46170 GN=FAF10_03990 PE=4 SV=1 - [A0A4U0ATH7_STAAU]	11.91	8	11	22	865	94.6906	4.80518	1.4458	1.28734	1.43363	1.38892	0.967521	0.898537	0.994075	0.953378	1.45684	0.00171966	0.0176091
A0A2X2JS17	UPF0753 protein NCTC7878_00498	NCTC7878_00498	UPF0753 protein NCTC7878_00498 OS=Staphylococcus aureus OX=1280 GN=NCTC7878_00498 PE=3 SV=1 - [A0A2X2JS17_STAAU]	8.33	9	9	22	900	102.525	6.49365	1.29561	1.32844	1.29114	1.30507	0.885978	0.863847	0.944368	0.898064	1.4532	0.000108669	0.00575422
A0A0H3JRL2	Uncharacterized protein	SAV1410	Uncharacterized protein OS=Staphylococcus aureus (strain Mu50 / ATCC 700699) OX=158878 GN=SAV1410 PE=4 SV=1 - [A0A0H3JRL2_STAAM]	43.28	5	5	12	67	7.89398	5.37646	1.26955	1.10226	1.12306	1.16496	0.718979	0.833609	0.857244	0.803277	1.45026	0.00594048	0.033985
A0A0E0VP48	Uncharacterized protein	ST398NM01_1203	Uncharacterized protein OS=Staphylococcus aureus subsp. aureus 71193 OX=1155084 GN=ST398NM01_1203 PE=4 SV=1 - [A0A0E0VP48_STAA5]	11.43	1	1	1	70	8.101	8.20654	1.2003	1.26197	1.22438	1.22888	0.782021	0.834783	0.929757	0.848853	1.44769	0.0012509	0.0155106
A5IRX7	UPF0356 protein SaurJH9_1150	SaurJH9_1150	UPF0356 protein SaurJH9_1150 OS=Staphylococcus aureus (strain JH9) OX=359786 GN=SaurJH9_1150 PE=3 SV=1 - [Y1150_STAA9]	84.72	6	6	26	72	8.74637	5.42725	1.07845	1.07463	1.02562	1.05957	0.701812	0.75963	0.755813	0.739085	1.43362	0.000222104	0.00739775
A0A2X2JZR5	Autolysin	atl_4	Autolysin OS=Staphylococcus aureus OX=1280 GN=atl_4 PE=4 SV=1 - [A0A2X2JZR5_STAAU]	48.74	1	10	35	238	26.0917	10.0669	1.1726	0.976703	1.3336	1.16097	0.828441	0.763652	0.864757	0.81895	1.41763	0.0333369	0.0971492
A0A380EL68	Uncharacterized protein	NCTC10702_02589	Uncharacterized protein OS=Staphylococcus aureus OX=1280 GN=NCTC10702_02589 PE=4 SV=1 - [A0A380EL68_STAAU]	14.29	2	2	2	112	13.1223	4.88135	0.776214	0.890257	0.898487	0.854986	0.607224	0.619386	0.590336	0.605649	1.41169	0.00348322	0.0253476
A0A077V084	3-hydroxyacyl-[acyl-carrier-protein] dehydratase FabZ	fabZ	3-hydroxyacyl-[acyl-carrier-protein] dehydratase FabZ OS=Staphylococcus aureus OX=1280 GN=fabZ PE=3 SV=1 - [A0A077V084_STAAU]	28.77	4	4	8	146	16.0864	6.53662	1.35624	1.36897	1.35283	1.35934	0.955239	0.975884	0.960075	0.963732	1.4105	9.68871e-07	0.000518104
Q2FJK0	Uncharacterized lipoprotein SAUSA300_0415	lpl3	Uncharacterized lipoprotein SAUSA300_0415 OS=Staphylococcus aureus (strain USA300) OX=367830 GN=lpl3 PE=3 SV=1 - [Y415_STAA3]	7.22	1	2	3	263	30.7427	8.86572	1.28741	1.2498	1.21741	1.25154	0.893473	0.908521	0.860311	0.887435	1.41029	0.000123987	0.00602746
A0A455WPF6	Clumping factor B	clfB	Clumping factor B OS=Staphylococcus aureus OX=1280 GN=clfB PE=4 SV=1 - [A0A455WPF6_STAAU]	13.21	12	12	26	863	92.125	4.2085	1.27203	1.20302	1.32625	1.2671	0.858193	0.866941	0.975371	0.900168	1.40763	0.00210902	0.0199611
A0A380EER8	EsaC protein within ESAT-6 gene cluster	esaC_1	EsaC protein within ESAT-6 gene cluster OS=Staphylococcus aureus OX=1280 GN=esaC_1 PE=4 SV=1 - [A0A380EER8_STAAU]	20	2	2	3	90	10.3464	8.88037	0.954113	0.84788	1.0478	0.94993	0.676288	0.740833	0.635055	0.684059	1.38867	0.0153132	0.0585956
A0A380DZP6	Staphopain B	sspB_1	Staphopain B OS=Staphylococcus aureus OX=1280 GN=sspB_1 PE=4 SV=1 - [A0A380DZP6_STAAU]	3.96	1	1	1	227	25.6765	9.5249	1.1792	1.0961	1.17519	1.15016	0.913697	0.781207	0.791489	0.828797	1.38775	0.00310937	0.0243784
A0A1D4S6M3	Siderophore staphylobactin biosynthesis protein SbnH	sbnH	Siderophore staphylobactin biosynthesis protein SbnH OS=Staphylococcus aureus OX=1280 GN=sbnH PE=4 SV=1 - [A0A1D4S6M3_STAAU]	3.52	1	1	1	199	23.2167	6.68311	1.31728	1.2741	1.2052	1.26553	0.906088	0.912181	0.923745	0.914005	1.38459	0.000442222	0.00985673
A0A0D1I8Q0	Tyrosine--tRNA ligase	tyrS	Tyrosine--tRNA ligase OS=Staphylococcus aureus subsp. aureus OX=46170 GN=tyrS PE=3 SV=1 - [A0A0D1I8Q0_STAAU]	26.9	1	12	25	420	47.5812	5.5542	1.40942	1.0486	1.37802	1.27868	0.909428	0.904255	0.962001	0.925228	1.38202	0.0389879	0.108165
A0A380DQU8	Alkaline phosphatase	phoB_3	Alkaline phosphatase OS=Staphylococcus aureus OX=1280 GN=phoB_3 PE=4 SV=1 - [A0A380DQU8_STAAU]	9.46	1	1	1	74	8.2251	9.62744	1.2598	0.961665	1.17222	1.13123	0.781075	0.783993	0.894693	0.81992	1.37968	0.0316409	0.0941304
A0A2X2KF10	Glycerophosphodiester phosphodiesterase	ugpQ_1	Glycerophosphodiester phosphodiesterase OS=Staphylococcus aureus OX=1280 GN=ugpQ_1 PE=4 SV=1 - [A0A2X2KF10_STAAU]	4.62	2	2	4	411	47.3962	8.1333	1.11351	1.05759	1.27697	1.14936	0.8699	0.804733	0.832051	0.835561	1.37555	0.0101628	0.0451002
A0A077UEY6	Putative acetyl-CoA transferase	atoD	Putative acetyl-CoA transferase OS=Staphylococcus aureus OX=1280 GN=atoD PE=3 SV=1 - [A0A077UEY6_STAAU]	1.92	1	1	1	520	58.4089	5.93506	1.18823	1.21772	1.27423	1.22673	0.83874	0.944569	0.899789	0.894366	1.37162	0.00111507	0.0144619
A0A380EHB7	Catalase	katA_2	Catalase OS=Staphylococcus aureus OX=1280 GN=katA_2 PE=4 SV=1 - [A0A380EHB7_STAAU]	75.47	1	3	11	53	6.11094	4.91943	0.975831	0.878941	1.04327	0.966013	0.743775	0.662251	0.706845	0.70429	1.37161	0.00792982	0.0393132
A0A0H3JT43	Glycine cleavage system H-like protein	SAV0324	Glycine cleavage system H-like protein OS=Staphylococcus aureus (strain Mu50 / ATCC 700699) OX=158878 GN=SAV0324 PE=1 SV=1 - [GCVHL_STAAM]	60	5	5	10	110	12.4143	4.23389	1.24809	1.11736	1.25047	1.2053	0.826859	0.915604	0.909104	0.883856	1.36369	0.00358872	0.0258461
A0A4T0WP53	Large conductance mechanosensitive channel protein (Fragment)	mscL	Large conductance mechanosensitive channel protein (Fragment) OS=Staphylococcus aureus subsp. aureus 21204 OX=904733 GN=mscL PE=4 SV=1 - [A0A4T0WP53_STAAU]	19.27	2	2	2	109	12.3608	5.0083	1.25382	1.22833	1.28043	1.25419	0.891993	1.00461	0.879982	0.925527	1.35511	0.00149852	0.0168702
A0A0U1MFA3	Uncharacterized protein	BN1321_100009	Uncharacterized protein OS=Staphylococcus aureus OX=1280 GN=BN1321_100009 PE=3 SV=1 - [A0A0U1MFA3_STAAU]	18.46	3	6	13	260	30.2406	8.99756	1.09169	1.17977	1.22384	1.1651	0.862541	0.802528	0.931964	0.865678	1.34588	0.00514786	0.0311053
A0A3S4NEX6	Tagatose-6-phosphate kinase	lacC	Tagatose-6-phosphate kinase OS=Staphylococcus aureus OX=1280 GN=lacC PE=3 SV=1 - [A0A3S4NEX6_STAAU]	1.92	1	1	1	312	33.9991	5.45264	1.12641	1.00566	1.1793	1.10379	0.833833	0.847216	0.779404	0.820151	1.34584	0.0068924	0.0368035
A0A0Z4XHA7	Possible acetyltransferase	ERS072840_01064	Possible acetyltransferase OS=Staphylococcus aureus OX=1280 GN=ERS072840_01064 PE=4 SV=1 - [A0A0Z4XHA7_STAAU]	8.77	1	1	2	114	13.0004	4.99561	1.17956	1.2734	1.23367	1.22888	0.899688	0.884167	0.956232	0.913362	1.34544	0.000830877	0.0127209
A0A0H3JSR7	Similar to quinone oxidoreductase	SAV2187	Similar to quinone oxidoreductase OS=Staphylococcus aureus (strain Mu50 / ATCC 700699) OX=158878 GN=SAV2187 PE=4 SV=1 - [A0A0H3JSR7_STAAM]	53.45	15	15	61	333	36.2437	5.43994	1.24207	1.31634	1.29301	1.2838	0.94921	0.950343	0.969802	0.956452	1.34226	0.000139695	0.00635761
A0A0D6GE99	Luciferase	limB_1	Luciferase OS=Staphylococcus aureus OX=1280 GN=limB_1 PE=4 SV=1 - [A0A0D6GE99_STAAU]	4.2	2	2	2	333	37.0462	6.23975	1.24365	1.3182	1.17423	1.24536	0.930184	0.920438	0.933561	0.928061	1.3419	0.00160917	0.0173283
A7X5D6	50S ribosomal protein L30	rpmD	50S ribosomal protein L30 OS=Staphylococcus aureus (strain Mu3 / ATCC 700698) OX=418127 GN=rpmD PE=3 SV=1 - [RL30_STAA1]	71.19	6	6	35	59	6.54969	10.1108	1.20581	1.16756	1.31244	1.2286	0.992588	0.885183	0.870847	0.916206	1.34097	0.00571647	0.0331678
A0A0D6GCD0	Lipoprotein	BTN44_11010	Lipoprotein OS=Staphylococcus aureus OX=1280 GN=BTN44_11010 PE=4 SV=1 - [A0A0D6GCD0_STAAU]	46.32	13	13	72	190	21.2928	5.87158	0.898286	0.893095	0.921209	0.904197	0.690443	0.680971	0.658238	0.676551	1.33648	6.02093e-05	0.00526173
A0A077UJT8	Regulatory protein Spx	spxA	Regulatory protein Spx OS=Staphylococcus aureus OX=1280 GN=spxA PE=3 SV=1 - [A0A077UJT8_STAAU]	41.22	5	5	9	131	15.4561	7.29834	1.13098	1.16408	1.17989	1.15832	0.901856	0.899003	0.801859	0.867573	1.33512	0.00126173	0.0155106
A0A380DLA5	Glutaryl-CoA dehydrogenase	NCTC5664_00654	Glutaryl-CoA dehydrogenase OS=Staphylococcus aureus OX=1280 GN=NCTC5664_00654 PE=3 SV=1 - [A0A380DLA5_STAAU]	19.69	1	7	19	320	34.9998	6.53662	1.16796	1.25729	1.30742	1.24422	0.933968	0.821748	1.04095	0.932222	1.33468	0.0143291	0.0559306
A0A4T0WUF3	Uncharacterized protein	SA21204_0049	Uncharacterized protein OS=Staphylococcus aureus subsp. aureus 21204 OX=904733 GN=SA21204_0049 PE=4 SV=1 - [A0A4T0WUF3_STAAU]	14.96	2	2	4	127	14.8502	9.64209	1.15056	1.06816	1.12305	1.11392	0.823481	0.831159	0.849953	0.834865	1.33425	0.000393975	0.00955626
Q2G0I0	Uncharacterized protein	SAOUHSC_00585	Uncharacterized protein OS=Staphylococcus aureus (strain NCTC 8325) OX=93061 GN=SAOUHSC_00585 PE=4 SV=1 - [Q2G0I0_STAA8]	5.95	1	1	1	185	21.822	9.49561	0.908513	0.929406	0.908596	0.915505	0.698071	0.689471	0.674661	0.687401	1.33184	1.97816e-05	0.00298758
A0A2I7Y9A4	Phage tail tape measure protein	BTN44_12445	Phage tail tape measure protein OS=Staphylococcus aureus OX=1280 GN=BTN44_12445 PE=4 SV=1 - [A0A2I7Y9A4_STAAU]	0.25	1	1	1	2757	304.048	9.31982	0.861641	0.723543	0.704314	0.763166	0.618222	0.592143	0.508818	0.573061	1.33174	0.0331047	0.0967363
A5IQ88	50S ribosomal protein L33 1	rpmG1	50S ribosomal protein L33 1 OS=Staphylococcus aureus (strain JH9) OX=359786 GN=rpmG1 PE=3 SV=1 - [RL331_STAA9]	51.06	3	3	4	47	5.37171	9.5542	1.0331	1.13592	1.08099	1.08334	0.809893	0.805501	0.827623	0.814339	1.33033	0.000908121	0.0131538
A0A1S5YMM7	Uncharacterized protein	EP54_01470	Uncharacterized protein OS=Staphylococcus aureus OX=1280 GN=EP54_01470 PE=4 SV=1 - [A0A1S5YMM7_STAAU]	13.19	2	2	4	144	15.9859	8.04541	1.16578	1.1187	1.06214	1.11554	0.901759	0.834652	0.799367	0.84526	1.31976	0.0031114	0.0243784
A0A380EMJ9	Cytosolic protein	NCTC10702_03197	Cytosolic protein OS=Staphylococcus aureus OX=1280 GN=NCTC10702_03197 PE=4 SV=1 - [A0A380EMJ9_STAAU]	14.55	1	1	1	55	6.38826	5.97314	1.30025	1.1314	1.17614	1.2026	0.83031	0.913464	0.992336	0.912037	1.31858	0.0134699	0.054158
A0A2S6DSZ5	Alanine dehydrogenase	ald	Alanine dehydrogenase OS=Staphylococcus aureus OX=1280 GN=ald PE=3 SV=1 - [A0A2S6DSZ5_STAAU]	56.72	1	19	86	372	40.079	6.01123	1.24518	1.30255	1.3175	1.28841	0.961873	0.98443	0.996534	0.980946	1.31344	0.000223554	0.00739775
Q5HEP4	UPF0435 protein SACOL1938	SACOL1938	UPF0435 protein SACOL1938 OS=Staphylococcus aureus (strain COL) OX=93062 GN=SACOL1938 PE=3 SV=1 - [Y1938_STAAC]	54.41	1	3	18	68	7.78395	4.66553	1.06877	0.824882	0.933804	0.942484	0.657657	0.736073	0.76523	0.719653	1.30964	0.0452397	0.120208
Q7A6X2	HTH-type transcriptional regulator MgrA	mgrA	HTH-type transcriptional regulator MgrA OS=Staphylococcus aureus (strain N315) OX=158879 GN=mgrA PE=1 SV=3 - [MGRA_STAAN]	47.62	7	7	24	147	17.0789	7.43018	1.18773	1.23123	1.20681	1.20859	0.930272	0.927721	0.914747	0.924247	1.30765	2.98043e-05	0.00318757
A0A0U1ME48	Uncharacterized protein	BN1321_100008	Uncharacterized protein OS=Staphylococcus aureus OX=1280 GN=BN1321_100008 PE=3 SV=1 - [A0A0U1ME48_STAAU]	20.88	3	7	17	249	28.8994	7.29834	1.19706	1.22494	1.19383	1.20528	0.921885	0.933601	0.909934	0.921807	1.30752	1.91044e-05	0.00298758
A0A0D1JMC4	Type VII secretion protein EsaA	QU38_14370	Type VII secretion protein EsaA OS=Staphylococcus aureus subsp. aureus OX=46170 GN=QU38_14370 PE=4 SV=1 - [A0A0D1JMC4_STAAU]	24.48	26	26	55	1009	114.712	6.68311	0.934607	0.898527	0.922878	0.918671	0.698473	0.73389	0.682048	0.704804	1.30344	0.000328329	0.00896581
A0A2X2K4U2	TP901 family phage tail tape measure protein	NCTC7878_02674	TP901 family phage tail tape measure protein OS=Staphylococcus aureus OX=1280 GN=NCTC7878_02674 PE=4 SV=1 - [A0A2X2K4U2_STAAU]	6.42	1	1	1	109	12.4424	9.27588	1.10968	1.13178	1.32052	1.18733	0.924662	0.902789	0.905471	0.910974	1.30336	0.0147436	0.0569254
A0A0H3JTZ9	Uncharacterized protein	SAV2658	Uncharacterized protein OS=Staphylococcus aureus (strain Mu50 / ATCC 700699) OX=158878 GN=SAV2658 PE=4 SV=1 - [A0A0H3JTZ9_STAAM]	12.61	2	2	2	119	13.014	9.33447	1.00995	1.08294	1.06246	1.05178	0.816066	0.80913	0.812443	0.812547	1.29443	0.00039364	0.00955626
A0A1Q8DD62	Epoxyqueuosine reductase	queG	Epoxyqueuosine reductase OS=Staphylococcus aureus OX=1280 GN=queG PE=3 SV=1 - [A0A1Q8DD62_STAAU]	3.47	1	1	1	375	42.1044	5.66846	1.14658	1.28513	1.27384	1.23518	0.917126	1.02398	0.926898	0.956	1.29203	0.00756987	0.0384607
P0A0J3	Superoxide dismutase [Mn] 1	sodA	Superoxide dismutase [Mn] 1 OS=Staphylococcus aureus (strain NCTC 8325) OX=93061 GN=sodA PE=1 SV=1 - [SODM1_STAA8]	46.73	5	12	83	199	22.6973	5.18604	1.11041	0.926936	1.04806	1.02847	0.820206	0.83999	0.730391	0.796862	1.29065	0.0218755	0.0728546
A0A1Q4H0U5	Acetyltransferase	nhoA	Acetyltransferase OS=Staphylococcus aureus OX=1280 GN=nhoA PE=3 SV=1 - [A0A1Q4H0U5_STAAU]	25.38	7	7	19	264	30.4191	6.45557	1.14421	1.23648	1.14669	1.17579	0.921838	0.924373	0.906704	0.917638	1.28132	0.00111558	0.0144619
A0A0H2WXW8	Uncharacterized protein	SACOL0487	Uncharacterized protein OS=Staphylococcus aureus (strain COL) OX=93062 GN=SACOL0487 PE=4 SV=1 - [A0A0H2WXW8_STAAC]	19.27	9	9	13	441	49.1182	8.83643	0.86033	0.818873	0.924895	0.868033	0.690076	0.660246	0.68478	0.678367	1.27959	0.0041478	0.0276919
A0A1D5A7X0	Diglucosyldiacylglycerol synthase (LTA membrane anchor synthesis)	ugtP	Diglucosyldiacylglycerol synthase (LTA membrane anchor synthesis) OS=Staphylococcus aureus OX=1280 GN=ugtP PE=4 SV=1 - [A0A1D5A7X0_STAAU]	6.4	1	1	1	125	13.983	5.0083	1.09014	1.10155	1.14862	1.11344	0.867555	0.869771	0.878869	0.872065	1.27678	0.000188053	0.00705694
A0A2S6DL83	Uncharacterized protein (Fragment)	CSC87_11965	Uncharacterized protein (Fragment) OS=Staphylococcus aureus OX=1280 GN=CSC87_11965 PE=4 SV=1 - [A0A2S6DL83_STAAU]	32.56	1	1	4	43	5.00847	4.89404	1.16256	1.18683	1.23199	1.1938	0.887195	0.981269	0.938116	0.935527	1.27607	0.00160328	0.0173283
A0A1D4ZBX5	Na(+) H(+) antiporter subunit E	mnhE	Na(+) H(+) antiporter subunit E OS=Staphylococcus aureus OX=1280 GN=mnhE PE=4 SV=1 - [A0A1D4ZBX5_STAAU]	6.06	1	1	4	132	15.1926	8.88037	1.0962	1.04995	1.20768	1.11794	0.881015	0.89781	0.85369	0.877505	1.274	0.00774516	0.0389809
A0A4P9C360	Uncharacterized protein	E1949_01950	Uncharacterized protein OS=Staphylococcus aureus OX=1280 GN=E1949_01950 PE=4 SV=1 - [A0A4P9C360_STAAU]	44.29	3	3	3	70	7.92502	7.43018	0.907092	1.11423	0.913558	0.978292	0.759819	0.815183	0.730938	0.768647	1.27275	0.044215	0.118368
A0A0U1MYQ5	Glyoxalase family protein	BN1321_80056	Glyoxalase family protein OS=Staphylococcus aureus OX=1280 GN=BN1321_80056 PE=4 SV=1 - [A0A0U1MYQ5_STAAU]	3.18	1	1	1	283	32.6954	6.03662	1.37825	1.16941	1.24075	1.2628	0.994619	0.957442	1.04015	0.997403	1.26609	0.0156796	0.0592751
A0A0D1I4E2	DUF4467 domain-containing protein	QU38_14280	DUF4467 domain-containing protein OS=Staphylococcus aureus subsp. aureus OX=46170 GN=QU38_14280 PE=4 SV=1 - [A0A0D1I4E2_STAAU]	16.13	2	2	6	124	14.6075	7.31299	0.943616	0.810777	0.882812	0.879068	0.759763	0.67819	0.647031	0.694994	1.26486	0.0226083	0.0743988
A0A0E1ADE1	Tandem lipoprotein within Pathogenicity island	SAZ172_0446	Tandem lipoprotein within Pathogenicity island OS=Staphylococcus aureus subsp. aureus Z172 OX=1406863 GN=SAZ172_0446 PE=3 SV=1 - [A0A0E1ADE1_STAAU]	56.33	12	16	37	245	28.6345	8.76318	0.940727	0.95354	0.936067	0.943445	0.767716	0.748105	0.723976	0.746599	1.26366	0.000135767	0.00631317
A0A1D5AAV8	Exported protein	NCTC5664_03517	Exported protein OS=Staphylococcus aureus OX=1280 GN=NCTC5664_03517 PE=4 SV=1 - [A0A1D5AAV8_STAAU]	80	1	6	48	75	8.38803	4.84326	1.35124	1.22143	1.23049	1.26772	0.8814	1.03128	1.09722	1.0033	1.26355	0.0257319	0.0813005
Q2G1T5	Fibronectin binding protein B, putative	SAOUHSC_02802	Fibronectin binding protein B, putative OS=Staphylococcus aureus (strain NCTC 8325) OX=93061 GN=SAOUHSC_02802 PE=4 SV=1 - [Q2G1T5_STAA8]	11.67	9	10	22	917	100.964	4.65283	1.56485	1.33688	1.479	1.46024	1.10159	1.11574	1.25043	1.15592	1.26327	0.0203558	0.0695543
A0A380E3D3	Dihydrolipoamide succinyltransferase E2 component of 2-oxoglutarate dehydrogenase complex	odhB_2	Dihydrolipoamide succinyltransferase E2 component of 2-oxoglutarate dehydrogenase complex OS=Staphylococcus aureus OX=1280 GN=odhB_2 PE=4 SV=1 - [A0A380E3D3_STAAU]	36.23	1	4	25	138	14.608	4.13232	1.23684	1.17119	1.26838	1.22547	0.973602	0.940665	0.996657	0.970308	1.26297	0.00149188	0.0168702
A0A380EJ37	Glutamyl-tRNA reductase	hemA	Glutamyl-tRNA reductase OS=Staphylococcus aureus OX=1280 GN=hemA PE=3 SV=1 - [A0A380EJ37_STAAU]	3.82	2	2	3	445	49.6571	5.84619	1.15818	1.1521	1.18294	1.16441	0.911095	0.897802	0.959943	0.922947	1.26162	0.000333644	0.00896581
A0A4P9C0I6	Glycerol-3-phosphate dehydrogenase/oxidase	E1949_06195	Glycerol-3-phosphate dehydrogenase/oxidase OS=Staphylococcus aureus OX=1280 GN=E1949_06195 PE=4 SV=1 - [A0A4P9C0I6_STAAU]	54.76	29	29	141	557	62.377	7.03467	1.17702	1.16594	1.24125	1.19474	0.964308	0.923378	0.954449	0.947378	1.2611	0.000735265	0.0121917
A0A380EEJ7	Two-component sensor histidine kinase BceS	bceS_2	Two-component sensor histidine kinase BceS OS=Staphylococcus aureus OX=1280 GN=bceS_2 PE=4 SV=1 - [A0A380EEJ7_STAAU]	15.38	1	1	2	52	5.63985	8.74854	1.30248	1.35433	1.27597	1.31093	1.02002	1.09457	1.00444	1.03968	1.2609	0.00167853	0.0175313
A0A077VLX6	Bacteriophage	CV021_13195	Bacteriophage OS=Staphylococcus aureus OX=1280 GN=CV021_13195 PE=4 SV=1 - [A0A077VLX6_STAAU]	15.38	1	1	1	52	6.1883	9.43701	1.11132	1.25787	1.4018	1.257	0.945647	0.97151	1.07463	0.997263	1.26045	0.0486442	0.125816
A0A077UKA9	50S ribosomal protein L24	rplX	50S ribosomal protein L24 OS=Staphylococcus aureus OX=1280 GN=rplX PE=3 SV=1 - [A0A077UKA9_STAAU]	45.71	3	3	18	105	11.5434	9.81787	1.28457	1.1169	1.19352	1.19833	1.03778	0.929373	0.889508	0.952221	1.25846	0.0199762	0.0686075
A0A1D4KFD9	Fructose-bisphosphate aldolase class 1	fda_2	Fructose-bisphosphate aldolase class 1 OS=Staphylococcus aureus OX=1280 GN=fda_2 PE=3 SV=1 - [A0A1D4KFD9_STAAU]	68.92	19	19	95	296	33.0071	5.021	1.27915	1.2574	1.25075	1.26243	0.994492	0.98806	1.02879	1.00378	1.25768	7.13372e-05	0.00526173
A0A380DTX4	Siderophore biosynthesis protein	NCTC5664_01742	Siderophore biosynthesis protein OS=Staphylococcus aureus OX=1280 GN=NCTC5664_01742 PE=4 SV=1 - [A0A380DTX4_STAAU]	2.72	1	1	1	294	34.7568	5.5415	1.11166	1.15285	1.26513	1.17655	0.979192	0.829638	0.998562	0.935797	1.25727	0.026752	0.0834138
A0A133PUR1	Uncharacterized protein	HMPREF3211_02470	Uncharacterized protein OS=Staphylococcus aureus OX=1280 GN=HMPREF3211_02470 PE=4 SV=1 - [A0A133PUR1_STAAU]	8	1	1	2	100	11.2124	4.66553	1.09644	1.16233	1.17555	1.14477	0.990005	0.860504	0.883635	0.911381	1.25608	0.00754954	0.0384527
A0A2I7Y593	Uncharacterized protein	BTN44_04725	Uncharacterized protein OS=Staphylococcus aureus OX=1280 GN=BTN44_04725 PE=4 SV=1 - [A0A2I7Y593_STAAU]	21.11	7	7	12	289	33.5557	8.48486	0.945515	0.969286	1.06999	0.99493	0.831822	0.760584	0.793598	0.795334	1.25096	0.0099985	0.044486
A0A0H3JRX9	Cell shape-determining protein MreC	SAV1649	Cell shape-determining protein MreC OS=Staphylococcus aureus (strain Mu50 / ATCC 700699) OX=158878 GN=SAV1649 PE=3 SV=1 - [A0A0H3JRX9_STAAM]	45	11	11	17	280	30.9912	9.02686	1.21319	1.22696	1.16121	1.20045	0.948707	0.96979	0.962004	0.960167	1.25025	0.000329553	0.00896581
A0A4V3RW36	Peptidylprolyl isomerase	ER625_013170	Peptidylprolyl isomerase OS=Staphylococcus aureus OX=1280 GN=ER625_013170 PE=4 SV=1 - [A0A4V3RW36_STAAU]	60.94	29	29	188	320	35.5998	8.99756	0.94866	0.961452	0.99449	0.968201	0.78461	0.779758	0.761438	0.775269	1.24886	0.00023172	0.00739775
A0A1D4DUI2	Heme oxygenase (staphylobilin-producing)	isdI	Heme oxygenase (staphylobilin-producing) OS=Staphylococcus aureus OX=1280 GN=isdI PE=3 SV=1 - [A0A1D4DUI2_STAAU]	37.96	4	4	13	108	12.7973	4.97021	1.02489	0.954267	1.01438	0.997846	0.773115	0.812736	0.82806	0.804637	1.24012	0.00213927	0.0200007
A0A0Y8Z4M9	Undecaprenyl-diphosphatase	uppP_1	Undecaprenyl-diphosphatase OS=Staphylococcus aureus OX=1280 GN=uppP_1 PE=3 SV=1 - [A0A0Y8Z4M9_STAAU]	7.56	2	2	6	291	32.2306	9.18799	1.19919	1.11924	1.21797	1.1788	0.93171	0.979891	0.942372	0.951324	1.23911	0.00248678	0.0213624
A0A068A9N4	Nickel ABC transporter substrate-binding protein	cntA	Nickel ABC transporter substrate-binding protein OS=Staphylococcus aureus OX=1280 GN=cntA PE=4 SV=1 - [A0A068A9N4_STAAU]	30.83	19	19	30	532	59.9814	8.70459	1.23395	1.17162	1.2379	1.21449	0.985567	0.954106	1.0032	0.980958	1.23806	0.000828649	0.0127209
A0A1Q4GZ01	Uncharacterized protein	EP54_07450	Uncharacterized protein OS=Staphylococcus aureus OX=1280 GN=EP54_07450 PE=4 SV=1 - [A0A1Q4GZ01_STAAU]	8.74	1	1	3	103	11.1935	5.78271	0.968527	0.884122	0.911688	0.921446	0.778785	0.763161	0.691855	0.7446	1.2375	0.00838132	0.0405764
A0A0H2XIV9	ESAT-6 secretion machinery protein EssD	essD	ESAT-6 secretion machinery protein EssD OS=Staphylococcus aureus (strain USA300) OX=367830 GN=essD PE=1 SV=1 - [ESSD_STAA3]	13.84	10	10	14	614	68.2755	8.47021	0.841712	0.881727	0.961435	0.894958	0.755986	0.731224	0.690968	0.726059	1.23262	0.0134109	0.0541244
A0A0D1GFH6	Alpha/beta hydrolase	QU38_03685	Alpha/beta hydrolase OS=Staphylococcus aureus subsp. aureus OX=46170 GN=QU38_03685 PE=4 SV=1 - [A0A0D1GFH6_STAAU]	21.11	8	8	21	289	32.6651	9.53955	1.16537	1.31913	1.19588	1.22679	0.946768	0.984519	1.05894	0.996742	1.2308	0.0160262	0.0599303
A0A077UIE9	Bifunctional purine biosynthesis protein PurH	purH	Bifunctional purine biosynthesis protein PurH OS=Staphylococcus aureus OX=1280 GN=purH PE=3 SV=1 - [A0A077UIE9_STAAU]	8.94	1	4	8	492	54.3118	5.52881	1.19153	1.16899	1.06561	1.14205	0.875868	0.940425	0.972986	0.92976	1.22832	0.0116006	0.0496272
A0A2X2L0I2	3-methyl-2-oxobutanoate hydroxymethyltransferase	panB_2	3-methyl-2-oxobutanoate hydroxymethyltransferase OS=Staphylococcus aureus OX=1280 GN=panB_2 PE=3 SV=1 - [A0A2X2L0I2_STAAU]	2.42	1	1	1	289	29.6455	5.22412	1.34917	1.19312	1.09753	1.21327	0.975615	1.00628	0.981805	0.987898	1.22814	0.0380901	0.106503
A0A380DE71	Proline dipeptidase	pepP	Proline dipeptidase OS=Staphylococcus aureus OX=1280 GN=pepP PE=4 SV=1 - [A0A380DE71_STAAU]	1.98	1	1	1	353	39.3233	5.38916	1.22975	1.07613	1.20978	1.17189	1.03806	0.913188	0.915366	0.955538	1.22642	0.0270587	0.0840039
Q9ZNF4	NAD(P)-bd_dom domain-containing protein		NAD(P)-bd_dom domain-containing protein OS=Staphylococcus aureus OX=1280 PE=4 SV=1 - [Q9ZNF4_STAAU]	42.45	8	8	18	212	22.9537	5.42725	0.994273	0.98713	0.999117	0.993506	0.854753	0.781414	0.801938	0.812702	1.22247	0.00121993	0.0153496
A0A380EGD0	Cytochrome d ubiquinol oxidase subunit I	appC_1	Cytochrome d ubiquinol oxidase subunit I OS=Staphylococcus aureus OX=1280 GN=appC_1 PE=4 SV=1 - [A0A380EGD0_STAAU]	4.69	1	1	1	128	14.3955	9.80322	1.18594	1.12221	1.21315	1.17377	0.935009	1.01249	0.938537	0.962013	1.22012	0.00458449	0.0292723
A0A033V047	Ribonuclease R	rnr	Ribonuclease R OS=Staphylococcus aureus C0673 OX=1413510 GN=rnr PE=3 SV=1 - [A0A033V047_STAAU]	2.81	1	2	3	782	89.354	6.22705	1.16671	1.0298	1.24742	1.14797	0.887796	0.981311	0.960036	0.943047	1.2173	0.0420904	0.114398
A0A0E1VJZ4	tRNA pseudouridine synthase B	truB	tRNA pseudouridine synthase B OS=Staphylococcus aureus subsp. aureus USA300_TCH959 OX=450394 GN=truB PE=3 SV=1 - [A0A0E1VJZ4_STAA3]	29.18	9	9	16	305	34.5573	9.0415	1.08472	1.06084	1.19149	1.11235	0.962122	0.875931	0.90334	0.913798	1.21728	0.0139531	0.0553723
A0A1D5AA23	Ribonuclease Z	rnz	Ribonuclease Z OS=Staphylococcus aureus OX=1280 GN=rnz PE=4 SV=1 - [A0A1D5AA23_STAAU]	10.34	1	1	1	87	10.233	5.38916	1.13784	1.13086	1.2594	1.17603	1.05952	0.961521	0.878082	0.966376	1.21695	0.0352353	0.100491
A0A077UJ86	Tagatose-6-phosphate kinase	fruB	Tagatose-6-phosphate kinase OS=Staphylococcus aureus OX=1280 GN=fruB PE=3 SV=1 - [A0A077UJ86_STAAU]	6.54	3	3	6	306	32.4777	4.729	1.14656	1.18577	1.19895	1.17709	0.92626	0.961613	1.01489	0.967589	1.21652	0.00226327	0.0205133
A0A0D6H9G0	Lytic regulatory protein	BTN44_13095	Lytic regulatory protein OS=Staphylococcus aureus OX=1280 GN=BTN44_13095 PE=4 SV=1 - [A0A0D6H9G0_STAAU]	13.77	6	6	32	363	40.6396	9.78857	0.798993	0.845161	0.921479	0.855211	0.696156	0.725374	0.687538	0.703022	1.21648	0.0153753	0.0586635
A0A380EC70	5'-nucleotidase	ushA	5'-nucleotidase OS=Staphylococcus aureus OX=1280 GN=ushA PE=3 SV=1 - [A0A380EC70_STAAU]	28	9	9	20	400	44.42	9.5835	1.09104	0.934673	0.999273	1.00833	0.83005	0.794909	0.862195	0.829052	1.21624	0.0221086	0.0732078
Q5HIW9	Protein-ADP-ribose hydrolase	SACOL0396	Protein-ADP-ribose hydrolase OS=Staphylococcus aureus (strain COL) OX=93062 GN=SACOL0396 PE=3 SV=1 - [ADPRH_STAAC]	5.26	2	2	4	266	30.0993	6.63916	1.08713	1.17881	1.14929	1.13841	0.916062	0.944097	0.949614	0.936591	1.21548	0.00222497	0.0203385
A0A0D1G679	ADP-ribose pyrophosphatase	FAF10_09330	ADP-ribose pyrophosphatase OS=Staphylococcus aureus subsp. aureus OX=46170 GN=FAF10_09330 PE=4 SV=1 - [A0A0D1G679_STAAU]	10.56	1	2	3	180	20.4264	4.81787	1.15269	0.991043	1.18106	1.10827	0.967528	0.847489	0.923372	0.912796	1.21414	0.0467815	0.12278
A0A1Q8DEE5	Ornithine aminotransferase	rocD	Ornithine aminotransferase OS=Staphylococcus aureus OX=1280 GN=rocD PE=3 SV=1 - [A0A1Q8DEE5_STAAU]	26.01	1	9	60	396	43.3352	5.18604	1.17242	1.16255	1.27639	1.20379	1.04092	0.977789	0.955769	0.991491	1.21412	0.00880962	0.041334
A0A1Q8DE39	30S ribosomal protein S14	rpsN	30S ribosomal protein S14 OS=Staphylococcus aureus OX=1280 GN=rpsN PE=3 SV=1 - [A0A1Q8DE39_STAAU]	15.73	2	2	2	89	10.5257	10.7407	1.11501	1.10494	1.04875	1.08957	0.888375	0.909393	0.904442	0.900737	1.20964	0.000938194	0.0133786
A7X5D0	Translation initiation factor IF-1	infA	Translation initiation factor IF-1 OS=Staphylococcus aureus (strain Mu3 / ATCC 700698) OX=418127 GN=infA PE=3 SV=1 - [IF1_STAA1]	44.44	2	2	6	72	8.27433	7.41553	1.11855	1.05275	1.17454	1.11528	0.927221	0.945783	0.894754	0.922586	1.20886	0.00727563	0.0378651
Q5HDV8	50S ribosomal protein L3	rplC	50S ribosomal protein L3 OS=Staphylococcus aureus (strain COL) OX=93062 GN=rplC PE=3 SV=1 - [RL3_STAAC]	63.16	1	10	107	209	22.5488	9.65674	1.14326	1.11546	1.14727	1.13533	0.960103	0.92225	0.935683	0.939345	1.20864	0.000194246	0.00709899
A0A380DGA9	HPr kinase/phosphorylase	hprK	HPr kinase/phosphorylase OS=Staphylococcus aureus OX=1280 GN=hprK PE=3 SV=1 - [A0A380DGA9_STAAU]	7.07	1	2	5	311	34.9205	6.90283	1.20674	1.18203	1.18185	1.1902	1.00088	1.0056	0.949028	0.98517	1.20812	0.000502409	0.0101382
A0A380DLL6	Oligopeptide transport system permease protein	gsiC	Oligopeptide transport system permease protein OS=Staphylococcus aureus OX=1280 GN=gsiC PE=3 SV=1 - [A0A380DLL6_STAAU]	1.69	1	1	1	413	46.2057	9.45166	1.08966	1.15247	1.25016	1.1641	0.962842	0.906246	1.0254	0.964828	1.20653	0.0264045	0.082693
A0A133PWW2	Linear amide C-N hydrolase, choloylglycine hydrolase family protein	HMPREF3211_02057	Linear amide C-N hydrolase, choloylglycine hydrolase family protein OS=Staphylococcus aureus OX=1280 GN=HMPREF3211_02057 PE=4 SV=1 - [A0A133PWW2_STAAU]	3.66	1	1	1	191	21.716	6.32861	1.10542	1.09697	1.20474	1.13571	1.02777	0.856876	0.941629	0.942091	1.20552	0.0324895	0.0957432
A0A0D1JIB4	Protein RecA	recA	Protein RecA OS=Staphylococcus aureus subsp. aureus OX=46170 GN=recA PE=3 SV=1 - [A0A0D1JIB4_STAAU]	39.77	1	12	33	347	37.6483	5.2749	1.17867	1.16892	1.14489	1.16416	1.04263	0.917372	0.942359	0.967454	1.20332	0.00764434	0.0386441
A0A1D4ZGW5	Arginine permease	SAMEA1708664_01380	Arginine permease OS=Staphylococcus aureus OX=1280 GN=SAMEA1708664_01380 PE=4 SV=1 - [A0A1D4ZGW5_STAAU]	7.5	1	1	1	120	13.4001	6.65381	1.0605	1.12952	1.04661	1.07888	0.868421	0.886965	0.934851	0.896746	1.2031	0.00491648	0.0302194
A0A0D6HWT3	NADH-dependent flavin oxidoreductase	BTN44_08040	NADH-dependent flavin oxidoreductase OS=Staphylococcus aureus OX=1280 GN=BTN44_08040 PE=4 SV=1 - [A0A0D6HWT3_STAAU]	42.93	14	14	23	375	42.0833	5.41455	0.952003	1.02005	1.05333	1.00846	0.820696	0.849011	0.846488	0.838732	1.20236	0.00551867	0.0323409
A0A4P9BN43	Thiaminase II	tenA	Thiaminase II OS=Staphylococcus aureus OX=1280 GN=tenA PE=4 SV=1 - [A0A4P9BN43_STAAU]	47.16	10	11	104	229	26.7412	5.03369	1.02372	0.995807	0.914911	0.978146	1.18863	1.20255	1.13046	1.17388	0.833258	0.00766017	0.0386441
A0A4V1C9I3	Type I glutamate--ammonia ligase	glnA	Type I glutamate--ammonia ligase OS=Staphylococcus aureus subsp. aureus OX=46170 GN=glnA PE=4 SV=1 - [A0A4V1C9I3_STAAU]	55.38	11	19	98	446	50.8264	5.19873	0.943675	0.975794	0.937123	0.952197	1.11616	1.156	1.15621	1.14279	0.833222	0.000439629	0.00985673
Q936D1	Glutaredoxin	nrdH	Glutaredoxin OS=Staphylococcus aureus OX=1280 GN=nrdH PE=4 SV=1 - [Q936D1_STAAU]	50.65	3	3	11	77	9.19031	4.4751	0.848344	0.788582	0.857838	0.831588	0.959497	0.981011	1.05368	0.998064	0.833201	0.00966303	0.0434227
A0A133PUA3	Acetyltransferase, GNAT family	HMPREF3211_02598	Acetyltransferase, GNAT family OS=Staphylococcus aureus OX=1280 GN=HMPREF3211_02598 PE=4 SV=1 - [A0A133PUA3_STAAU]	39.16	12	12	32	286	33.0714	4.83057	0.912674	0.95162	0.849826	0.904707	1.06238	1.09453	1.10382	1.08691	0.832366	0.00480923	0.0299808
A0A0E7RYR7	DNA-binding protein	BTN44_13110	DNA-binding protein OS=Staphylococcus aureus OX=1280 GN=BTN44_13110 PE=4 SV=1 - [A0A0E7RYR7_STAAU]	11.11	5	5	5	378	44.6756	5.04639	0.881771	0.88223	0.82126	0.861754	1.06961	1.00498	1.03276	1.03578	0.831983	0.00322341	0.0248602
A0A380EC03	Immunoglobulin G-binding protein A	spa_2	Immunoglobulin G-binding protein A OS=Staphylococcus aureus OX=1280 GN=spa_2 PE=4 SV=1 - [A0A380EC03_STAAU]	82.32	1	25	257	362	40.5904	6.25244	0.974754	0.928778	0.966097	0.956543	1.06002	1.14469	1.25562	1.15344	0.829294	0.0279513	0.0853229
A0A0E1VL98	Pyridine nucleotide-disulfide oxidoreductase	HMPREF0776_1927	Pyridine nucleotide-disulfide oxidoreductase OS=Staphylococcus aureus subsp. aureus USA300_TCH959 OX=450394 GN=HMPREF0776_1927 PE=4 SV=1 - [A0A0E1VL98_STAA3]	50.56	13	13	35	354	39.3733	6.55127	0.900447	0.984947	0.922511	0.935969	1.11432	1.14254	1.12904	1.12863	0.829293	0.00192386	0.01887
U5NVV0	Diamine N-acetyltransferase	res	Diamine N-acetyltransferase OS=Staphylococcus aureus OX=1280 GN=res PE=1 SV=1 - [U5NVV0_STAAU]	27.27	4	4	8	165	19.7681	5.40186	0.965955	0.994441	0.943286	0.967894	1.16007	1.1649	1.18717	1.17071	0.826755	0.000282163	0.00838259
A0A0E1X7R5	Histidine protein kinase SaeS	saeS	Histidine protein kinase SaeS OS=Staphylococcus aureus subsp. aureus MN8 OX=548470 GN=saeS PE=4 SV=1 - [A0A0E1X7R5_STAAU]	12.82	4	4	5	351	39.7258	5.69385	0.856891	0.883656	0.866543	0.86903	1.03287	1.04405	1.08911	1.05534	0.823457	0.000592214	0.0112101
A0A0J9X1X5	Penicillin binding protein 2 prime		Penicillin binding protein 2 prime OS=Staphylococcus aureus (strain Mu50 / ATCC 700699) OX=158878 PE=1 SV=1 - [A0A0J9X1X5_STAAM]	51.09	25	35	170	642	73.1353	8.32373	0.501724	0.501517	0.536656	0.513299	0.654742	0.63757	0.578659	0.623657	0.823047	0.0129243	0.0533079
A0A0H3JMR6	DUF1801 domain-containing protein	SA2238	DUF1801 domain-containing protein OS=Staphylococcus aureus (strain N315) OX=158879 GN=SA2238 PE=4 SV=1 - [A0A0H3JMR6_STAAN]	46.23	9	9	26	199	23.7572	8.04541	0.84675	0.910161	0.847612	0.868175	1.01762	1.08704	1.06004	1.0549	0.822993	0.0030463	0.0243669
A0A2X2K395	L-lactate permease	lctP_4	L-lactate permease OS=Staphylococcus aureus OX=1280 GN=lctP_4 PE=3 SV=1 - [A0A2X2K395_STAAU]	7.07	4	4	6	396	41.9547	9.5542	0.878786	0.973358	0.827152	0.893099	1.07599	1.098	1.08512	1.08637	0.822093	0.0111136	0.0481215
A0A380EFL3	Protein translation elongation factor G (EF-G)	fusA_1	Protein translation elongation factor G (EF-G) OS=Staphylococcus aureus OX=1280 GN=fusA_1 PE=4 SV=1 - [A0A380EFL3_STAAU]	74.04	1	12	88	235	26.2071	4.61475	0.935161	0.854728	0.884492	0.89146	1.05127	1.08072	1.12264	1.08488	0.821716	0.003487	0.0253476
A0A0E1VKB8	Phosphomethylpyrimidine kinase	thiD	Phosphomethylpyrimidine kinase OS=Staphylococcus aureus subsp. aureus USA300_TCH959 OX=450394 GN=thiD PE=4 SV=1 - [A0A0E1VKB8_STAA3]	52.9	3	12	91	276	30.2233	6.21436	0.985522	0.967997	0.961703	0.971741	1.2039	1.18671	1.16157	1.18406	0.820684	0.000116767	0.00580848
A0A2X2JSH5	Glycerol-3-phosphate transporter	glpT_1	Glycerol-3-phosphate transporter OS=Staphylococcus aureus OX=1280 GN=glpT_1 PE=4 SV=1 - [A0A2X2JSH5_STAAU]	3.27	1	1	3	245	27.4594	8.27979	0.842153	0.863086	0.834714	0.846651	1.06339	1.0371	1.00147	1.03399	0.81882	0.000702966	0.0117472
A0A380ERQ2	Glyceraldehyde-3-phosphate dehydrogenase	gap	Glyceraldehyde-3-phosphate dehydrogenase OS=Staphylococcus aureus OX=1280 GN=gap PE=3 SV=1 - [A0A380ERQ2_STAAU]	4.17	2	2	2	336	35.9063	5.5542	0.989023	0.816429	1.02974	0.945063	1.14185	1.11928	1.20278	1.15464	0.818495	0.0401448	0.110089
A0A380EKG5	Bacillithiol system oxidoreductase, YphP/YqiW family	NCTC10702_02403	Bacillithiol system oxidoreductase, YphP/YqiW family OS=Staphylococcus aureus OX=1280 GN=NCTC10702_02403 PE=3 SV=1 - [A0A380EKG5_STAAU]	36.55	4	4	15	145	16.5749	4.77979	0.816962	0.823908	0.858983	0.833284	0.97847	1.04441	1.03289	1.01859	0.818077	0.00154774	0.0170651
A0A380DNL9	Lipoprotein	NCTC5664_01013	Lipoprotein OS=Staphylococcus aureus OX=1280 GN=NCTC5664_01013 PE=4 SV=1 - [A0A380DNL9_STAAU]	12.22	1	1	2	90	10.6422	8.03076	0.954987	0.917458	0.986923	0.953122	1.208	1.15653	1.13526	1.1666	0.817009	0.00193056	0.01887
A0A0U1MYS5	Ribonuclease Y	rny	Ribonuclease Y OS=Staphylococcus aureus OX=1280 GN=rny PE=3 SV=1 - [A0A0U1MYS5_STAAU]	33.53	17	17	38	519	58.491	5.2749	0.904241	0.913588	0.895699	0.904509	1.05858	1.11608	1.14808	1.10758	0.816656	0.0016013	0.0173283
A0A0U1MEW0	Epimerase domain-containing protein	BN1321_130040	Epimerase domain-containing protein OS=Staphylococcus aureus OX=1280 GN=BN1321_130040 PE=4 SV=1 - [A0A0U1MEW0_STAAU]	53.58	2	13	71	321	36.0576	4.76709	0.951295	0.915667	0.896732	0.921231	1.15091	1.1097	1.12572	1.12878	0.816132	0.0004861	0.0100243
A0A380EWH3	Arginine deiminase	arcA	Arginine deiminase OS=Staphylococcus aureus OX=1280 GN=arcA PE=3 SV=1 - [A0A380EWH3_STAAU]	1.95	1	1	1	411	46.2678	5.08447	0.971251	0.85094	0.898021	0.906738	1.12701	1.06189	1.14536	1.11142	0.815837	0.00905254	0.0418216
A0A0D1HN41	Phosphoenolpyruvate carboxykinase (ATP)	pckA	Phosphoenolpyruvate carboxykinase (ATP) OS=Staphylococcus aureus subsp. aureus OX=46170 GN=pckA PE=3 SV=1 - [A0A0D1HN41_STAAU]	44.91	23	23	77	530	59.3261	6.11279	0.853375	0.860599	0.789037	0.834337	1.02216	1.0471	1.00231	1.02386	0.814897	0.00193199	0.01887
A0A447ZB03	Aconitate hydratase	acnA	Aconitate hydratase OS=Staphylococcus aureus OX=1280 GN=acnA PE=3 SV=1 - [A0A447ZB03_STAAU]	16.54	1	14	66	901	98.4236	4.86865	0.804771	0.927628	0.86516	0.865853	0.999868	1.10771	1.08441	1.06399	0.813776	0.0148078	0.0570701
A0A033UAJ0	RepA_N domain-containing protein (Fragment)	V070_02856	RepA_N domain-containing protein (Fragment) OS=Staphylococcus aureus C0673 OX=1413510 GN=V070_02856 PE=4 SV=1 - [A0A033UAJ0_STAAU]	7.33	1	1	1	150	18.0583	8.60205	1.15781	1.07549	1.15037	1.12789	1.25325	1.44124	1.46412	1.3862	0.813654	0.0227967	0.0744459
A0A077UG22	Protein from nitrogen regulatory protein P-II (GLNB) family	SAMEA2445518_02638	Protein from nitrogen regulatory protein P-II (GLNB) family OS=Staphylococcus aureus OX=1280 GN=SAMEA2445518_02638 PE=4 SV=1 - [A0A077UG22_STAAU]	21.1	2	2	4	109	11.8309	4.61475	0.808182	0.925857	0.870998	0.868346	1.01133	1.08112	1.10925	1.06723	0.813643	0.0112993	0.0486292
A0A4P7P2M2	ABC transporter substrate-binding protein	E5491_00775	ABC transporter substrate-binding protein OS=Staphylococcus aureus subsp. aureus OX=46170 GN=E5491_00775 PE=4 SV=1 - [A0A4P7P2M2_STAAU]	10.22	3	3	4	323	36.5447	8.88037	0.684185	0.664441	0.774285	0.707637	0.83046	0.87866	0.900133	0.869751	0.813609	0.0149158	0.057383
A0A389Q2X7	Lipoyl synthase	lipA	Lipoyl synthase OS=Staphylococcus aureus OX=1280 GN=lipA PE=3 SV=1 - [A0A389Q2X7_STAAU]	36.54	10	10	37	301	34.4206	8.14795	0.897405	0.928929	0.903999	0.910111	1.14132	1.13473	1.08169	1.11925	0.813146	0.000589971	0.0112101
A0A0H3JRG6	ABC transporter homolog	SAV1411	ABC transporter homolog OS=Staphylococcus aureus (strain Mu50 / ATCC 700699) OX=158878 GN=SAV1411 PE=4 SV=1 - [A0A0H3JRG6_STAAM]	29	6	6	21	269	30.0658	4.44971	0.8286	0.848718	0.782048	0.819789	0.972997	1.01756	1.03611	1.00889	0.812566	0.00225313	0.0205083
A0A133PTX1	Ferredoxin	HMPREF3211_02612	Ferredoxin OS=Staphylococcus aureus OX=1280 GN=HMPREF3211_02612 PE=4 SV=1 - [A0A133PTX1_STAAU]	18.92	2	2	19	74	7.91338	3.52295	0.971881	0.81429	0.891613	0.892595	1.04969	1.16964	1.09842	1.10592	0.807109	0.0204208	0.0696653
A0A0H3JRH3	Uncharacterized protein	SAV0925	Uncharacterized protein OS=Staphylococcus aureus (strain Mu50 / ATCC 700699) OX=158878 GN=SAV0925 PE=4 SV=1 - [A0A0H3JRH3_STAAM]	16.54	2	2	8	127	15.3915	5.23682	0.892978	0.901109	0.847928	0.880671	1.06571	1.08233	1.12597	1.09134	0.806966	0.000992892	0.0137909
A0A0D1IBQ5	Riboflavin biosynthesis protein RibBA	ribBA	Riboflavin biosynthesis protein RibBA OS=Staphylococcus aureus subsp. aureus OX=46170 GN=ribBA PE=3 SV=1 - [A0A0D1IBQ5_STAAU]	14.25	6	6	6	393	44.1972	5.19873	0.960822	0.962581	0.923718	0.94904	1.15131	1.12287	1.25598	1.17672	0.806512	0.00581232	0.0335109
A0A0H3JQR7	Nitrogen fixation protein NifU	SAV0936	Nitrogen fixation protein NifU OS=Staphylococcus aureus (strain Mu50 / ATCC 700699) OX=158878 GN=SAV0936 PE=4 SV=1 - [A0A0H3JQR7_STAAM]	83.75	4	4	14	80	8.73537	4.4751	0.849902	0.825152	0.908057	0.861037	0.98558	1.10419	1.12004	1.06994	0.804756	0.0130446	0.0533079
A0A0E1XB19	Putative DNA polymerase III, epsilon subunit	HMPREF0769_11168	Putative DNA polymerase III, epsilon subunit OS=Staphylococcus aureus subsp. aureus MN8 OX=548470 GN=HMPREF0769_11168 PE=4 SV=1 - [A0A0E1XB19_STAAU]	24.19	9	9	11	310	35.8779	8.74854	0.84137	0.852173	0.830623	0.841389	1.04647	1.06236	1.02896	1.04593	0.804442	5.82675e-05	0.00526173
A0A033UPJ3	60 kDa chaperonin	groL	60 kDa chaperonin OS=Staphylococcus aureus C0673 OX=1413510 GN=groL PE=3 SV=1 - [A0A033UPJ3_STAAU]	10.91	1	6	17	541	57.5068	4.65283	0.846089	0.937617	0.901812	0.895173	1.05027	1.11135	1.17776	1.11313	0.804196	0.00866722	0.041334
A0A447ZVC6	Extracellular adherence protein of broad specificity Eap/Map	NCTC7988_02076	Extracellular adherence protein of broad specificity Eap/Map OS=Staphylococcus aureus OX=1280 GN=NCTC7988_02076 PE=4 SV=1 - [A0A447ZVC6_STAAU]	28.97	1	19	65	580	65.2772	9.86182	0.805415	0.869413	0.707823	0.794217	1.03699	0.985231	0.945177	0.989133	0.802943	0.0225354	0.0742732
A0A0D1HJ33	Gluconeogenesis factor	QU38_10895	Gluconeogenesis factor OS=Staphylococcus aureus subsp. aureus OX=46170 GN=QU38_10895 PE=3 SV=1 - [A0A0D1HJ33_STAAU]	5.14	2	2	6	331	36.2278	5.8208	0.835885	0.809004	0.782479	0.809123	1.06228	0.99916	0.962716	1.00805	0.802659	0.00378165	0.0264187
A0A380E565	Hpr(Ser) kinase	NCTC5664_03750	Hpr(Ser) kinase OS=Staphylococcus aureus OX=1280 GN=NCTC5664_03750 PE=4 SV=1 - [A0A380E565_STAAU]	3.06	1	1	1	229	25.6182	4.77979	0.920727	1.00327	1.0298	0.984599	1.21725	1.19343	1.27008	1.22692	0.802496	0.0037113	0.0263338
A0A1D5ACT7	Regulatory protein	pfoR_2	Regulatory protein OS=Staphylococcus aureus OX=1280 GN=pfoR_2 PE=4 SV=1 - [A0A1D5ACT7_STAAU]	13.73	1	1	1	51	5.48492	9.31982	0.796268	1.0058	0.782784	0.861618	1.0321	1.08168	1.11628	1.07669	0.800248	0.0477412	0.124232
A0A0U1N070	ATP-dependent 6-phosphofructokinase	pfkA	ATP-dependent 6-phosphofructokinase OS=Staphylococcus aureus OX=1280 GN=pfkA PE=3 SV=1 - [A0A0U1N070_STAAU]	46.58	1	13	35	322	34.817	5.75732	0.73849	0.969186	0.935084	0.88092	1.08707	1.10391	1.11482	1.10194	0.79943	0.0378404	0.105943
A0A4U0CM52	Uncharacterized protein (Fragment)	FAF17_10345	Uncharacterized protein (Fragment) OS=Staphylococcus aureus subsp. aureus OX=46170 GN=FAF17_10345 PE=4 SV=1 - [A0A4U0CM52_STAAU]	23.81	8	8	20	378	44.2102	4.15771	0.818369	0.847204	0.832606	0.832726	0.96377	1.09923	1.06266	1.04189	0.799247	0.00716328	0.037669
A0A0Y8XVL1	Ribulose-5-phosphate reductase	tarJ	Ribulose-5-phosphate reductase OS=Staphylococcus aureus OX=1280 GN=tarJ PE=3 SV=1 - [A0A0Y8XVL1_STAAU]	15.25	5	6	9	341	38.4959	6.13818	0.894774	0.899668	0.899175	0.897872	1.08912	1.14578	1.13934	1.12475	0.798287	0.000226931	0.00739775
A0A077ULL5	LPXTG surface protein	sdrD	LPXTG surface protein OS=Staphylococcus aureus OX=1280 GN=sdrD PE=4 SV=1 - [A0A077ULL5_STAAU]	24.5	1	23	100	1616	174.699	4.38623	1.07508	0.939545	0.963134	0.992587	1.3365	1.15524	1.24513	1.24562	0.796861	0.0194688	0.0674941
A0A0D1HG20	Xylose isomerase	QU38_14730	Xylose isomerase OS=Staphylococcus aureus subsp. aureus OX=46170 GN=QU38_14730 PE=4 SV=1 - [A0A0D1HG20_STAAU]	5.28	3	3	7	322	36.6191	4.98291	0.955182	0.899078	0.887169	0.91381	1.10341	1.166	1.17241	1.14727	0.796505	0.00154589	0.0170651
A0A380DLR0	Maltose/maltodextrin ABC transporter, permease protein MalF	malF	Maltose/maltodextrin ABC transporter, permease protein MalF OS=Staphylococcus aureus OX=1280 GN=malF PE=3 SV=1 - [A0A380DLR0_STAAU]	5.42	2	2	2	369	41.5492	8.73389	0.801097	0.881346	0.92112	0.867854	1.09171	1.02266	1.15512	1.08983	0.796322	0.0130051	0.0533079
A0A2S6D7M8	FMN-dependent NADH-azoreductase	azoR	FMN-dependent NADH-azoreductase OS=Staphylococcus aureus OX=1280 GN=azoR PE=3 SV=1 - [A0A2S6D7M8_STAAU]	26.92	5	5	10	208	23.3947	5.08447	0.948203	0.95068	0.932801	0.943895	1.1556	1.2156	1.18789	1.18636	0.795621	0.00018411	0.00705694
A0A077UDQ5	Ribosome maturation factor RimP	rimP	Ribosome maturation factor RimP OS=Staphylococcus aureus OX=1280 GN=rimP PE=3 SV=1 - [A0A077UDQ5_STAAU]	9.68	1	1	3	155	17.6101	4.89404	0.999348	0.846496	0.904549	0.916797	1.0926	1.15123	1.21793	1.15392	0.794507	0.0144853	0.0562324
A0A0E0VKK9	MalK	ST398NM01_0223	MalK OS=Staphylococcus aureus subsp. aureus 71193 OX=1155084 GN=ST398NM01_0223 PE=3 SV=1 - [A0A0E0VKK9_STAA5]	22.19	3	11	36	365	41.3083	6.91748	0.853155	0.87082	0.85671	0.860228	1.00732	1.09641	1.15276	1.0855	0.792474	0.00617769	0.0345918
A0A0Y9YC71	Tripeptidase T	pepT_1	Tripeptidase T OS=Staphylococcus aureus OX=1280 GN=pepT_1 PE=3 SV=1 - [A0A0Y9YC71_STAAU]	35.81	2	12	44	377	40.236	5.16064	0.882331	0.865967	0.782181	0.843493	1.01713	1.13105	1.05673	1.0683	0.789564	0.00785759	0.0392696
A0A077UHQ1	Peptidase, U32 family large subunit (C1)	yhbU_2	Peptidase, U32 family large subunit (C1) OS=Staphylococcus aureus OX=1280 GN=yhbU_2 PE=4 SV=1 - [A0A077UHQ1_STAAU]	6.87	3	4	9	422	47.5806	4.88135	0.871089	0.896086	0.803716	0.856964	1.14147	1.07681	1.04633	1.0882	0.787504	0.0041856	0.0277183
Q2YXI0	UPF0122 protein SAB1100	SAB1100	UPF0122 protein SAB1100 OS=Staphylococcus aureus (strain bovine RF122 / ET3-1) OX=273036 GN=SAB1100 PE=3 SV=1 - [Y1100_STAAB]	36.36	5	5	9	110	13.5727	4.80518	0.889917	0.85101	0.862398	0.867775	1.05427	1.14326	1.11154	1.10302	0.786725	0.00117275	0.0149839
A6QIT5	Thiamine-phosphate synthase	thiE	Thiamine-phosphate synthase OS=Staphylococcus aureus (strain Newman) OX=426430 GN=thiE PE=3 SV=1 - [THIE_STAAE]	47.89	7	7	38	213	23.3839	5.38916	0.977852	0.942306	0.872955	0.931037	1.20502	1.20052	1.17176	1.19244	0.780787	0.00129936	0.0157916
A0A3G1QDW6	Immunoglobulin G-binding protein A (Fragment)		Immunoglobulin G-binding protein A (Fragment) OS=Staphylococcus aureus OX=1280 PE=4 SV=1 - [A0A3G1QDW6_STAAU]	67.23	2	10	78	119	12.8153	5.77002	0.972897	0.936789	0.95589	0.955192	1.2139	1.2395	1.22703	1.22681	0.778598	2.9004e-05	0.00318757
Q2FE81	2,3-bisphosphoglycerate-dependent phosphoglycerate mutase	gpmA	2,3-bisphosphoglycerate-dependent phosphoglycerate mutase OS=Staphylococcus aureus (strain USA300) OX=367830 GN=gpmA PE=3 SV=1 - [GPMA_STAA3]	60.09	10	12	73	228	26.6635	5.38916	0.828928	0.952818	0.808682	0.863476	1.04732	1.13088	1.14931	1.10917	0.778488	0.0110314	0.0479595
A0A077W1D1	ABC transporter substrate-binding protein	psaA	ABC transporter substrate-binding protein OS=Staphylococcus aureus OX=1280 GN=psaA PE=3 SV=1 - [A0A077W1D1_STAAU]	62.78	22	22	138	309	34.6179	8.67529	0.870608	0.949356	0.771053	0.863672	1.09278	1.11763	1.14019	1.11687	0.7733	0.00901195	0.0418216
A0A1D4QV64	Uncharacterized protein	SAMEA1708674_03788	Uncharacterized protein OS=Staphylococcus aureus OX=1280 GN=SAMEA1708674_03788 PE=4 SV=1 - [A0A1D4QV64_STAAU]	17.24	1	1	1	58	6.79563	6.63916	0.750324	0.78215	0.798146	0.776873	1.02558	1.03448	0.955282	1.00512	0.772919	0.00135814	0.0162369
A0A0E1XH88	Glycosyltransferase, group 1 family protein	HMPREF0769_12747	Glycosyltransferase, group 1 family protein OS=Staphylococcus aureus subsp. aureus MN8 OX=548470 GN=HMPREF0769_12747 PE=4 SV=1 - [A0A0E1XH88_STAAU]	40.97	9	22	70	493	57.2964	8.89502	0.738778	0.726538	0.699856	0.721724	0.938575	0.93898	0.929899	0.935818	0.771223	5.54833e-05	0.00526173
A0A0U1MJQ2	Putative glycosyl transferases	tagE_1	Putative glycosyl transferases OS=Staphylococcus aureus OX=1280 GN=tagE_1 PE=4 SV=1 - [A0A0U1MJQ2_STAAU]	23.68	1	14	46	494	57.2805	9.15869	0.702545	0.700629	0.758549	0.720574	1.02166	0.906752	0.879012	0.935808	0.770002	0.0106594	0.0467222
A0A4S2GMN1	Formate dehydrogenase subunit alpha	ER625_001965	Formate dehydrogenase subunit alpha OS=Staphylococcus aureus OX=1280 GN=ER625_001965 PE=4 SV=1 - [A0A4S2GMN1_STAAU]	37.4	26	33	148	984	111.233	5.13525	0.892267	0.881438	0.85826	0.877322	1.15407	1.13411	1.13331	1.1405	0.769245	2.65362e-05	0.00315339
A0A033V6U2	Glutamine synthetase	V070_00363	Glutamine synthetase OS=Staphylococcus aureus C0673 OX=1413510 GN=V070_00363 PE=3 SV=1 - [A0A033V6U2_STAAU]	13.23	1	5	14	446	50.8184	5.14795	0.846516	0.896289	0.963119	0.901975	1.1079	1.07664	1.34897	1.17784	0.765789	0.0405601	0.110802
A0A077UQD7	Magnesium and cobalt transport protein corA	corA_2	Magnesium and cobalt transport protein corA OS=Staphylococcus aureus OX=1280 GN=corA_2 PE=3 SV=1 - [A0A077UQD7_STAAU]	4.46	2	2	3	314	36.3504	5.07178	0.925449	0.919858	0.768257	0.871188	1.1993	1.10435	1.11389	1.13918	0.764749	0.010905	0.0476037
A0A133Q6G2	LytTR family transcriptional regulator	EP54_04355	LytTR family transcriptional regulator OS=Staphylococcus aureus OX=1280 GN=EP54_04355 PE=4 SV=1 - [A0A133Q6G2_STAAU]	19.18	3	3	6	146	17.1742	9.30518	0.759019	0.988686	0.805237	0.850981	1.09352	1.17591	1.07746	1.11563	0.762779	0.0258039	0.0814078
A0A380E0W3	GTPases (G3E family)	NCTC5664_03077	GTPases (G3E family) OS=Staphylococcus aureus OX=1280 GN=NCTC5664_03077 PE=4 SV=1 - [A0A380E0W3_STAAU]	5.61	1	1	1	107	12.3063	8.03076	0.764657	0.970258	0.723461	0.819459	1.07706	1.03405	1.11389	1.075	0.762288	0.0327577	0.0961162
A0A4T9YKY8	MSCRAMM family adhesin SdrD	sdrD	MSCRAMM family adhesin SdrD OS=Staphylococcus aureus subsp. aureus OX=46170 GN=sdrD PE=4 SV=1 - [A0A4T9YKY8_STAAU]	53.19	19	53	261	1271	138.246	4.57666	1.02877	0.920595	0.944325	0.964563	1.20476	1.18014	1.41484	1.26658	0.76155	0.0206373	0.0701389
A0A380DWQ2	FmhA protein of FemAB family	fmhA_1	FmhA protein of FemAB family OS=Staphylococcus aureus OX=1280 GN=fmhA_1 PE=4 SV=1 - [A0A380DWQ2_STAAU]	6.36	2	2	2	236	27.4168	8.95361	0.932825	0.954793	0.935894	0.94117	1.3275	1.21638	1.17365	1.23918	0.759511	0.00301234	0.0243669
A0A0H3JXM0	YozE_SAM_like domain-containing protein	SAV2611	YozE_SAM_like domain-containing protein OS=Staphylococcus aureus (strain Mu50 / ATCC 700699) OX=158878 GN=SAV2611 PE=3 SV=1 - [A0A0H3JXM0_STAAM]	10	1	1	1	70	8.43121	4.91943	0.75579	0.875162	0.769484	0.800145	0.993095	1.05374	1.11396	1.0536	0.759441	0.00785634	0.0392696
A0A0D6HG31	Calcium-binding protein	yokF	Calcium-binding protein OS=Staphylococcus aureus OX=1280 GN=yokF PE=4 SV=1 - [A0A0D6HG31_STAAU]	37.25	7	7	23	204	23.0808	4.90674	0.50211	0.531405	0.457956	0.497157	0.647571	0.644789	0.671923	0.654761	0.759295	0.00238235	0.0209705
A0A0E0VMW9	DM13 domain-containing protein	ST398NM01_0785	DM13 domain-containing protein OS=Staphylococcus aureus subsp. aureus 71193 OX=1155084 GN=ST398NM01_0785 PE=4 SV=1 - [A0A0E0VMW9_STAA5]	53.42	11	11	57	146	16.0472	9.1001	0.912942	0.949475	0.764596	0.875671	1.21013	1.13547	1.12141	1.15567	0.757716	0.0112197	0.0484827
Q5HE72	Probable DNA-directed RNA polymerase subunit delta	rpoE	Probable DNA-directed RNA polymerase subunit delta OS=Staphylococcus aureus (strain COL) OX=93062 GN=rpoE PE=3 SV=1 - [RPOE_STAAC]	44.89	7	7	43	176	20.8683	3.76416	0.845608	0.773244	0.791871	0.803575	0.979555	1.11329	1.09445	1.06243	0.756354	0.00533783	0.0315942
A0A4U2KIX0	HTH-type transcriptional regulator SarS (Fragment)	sarS	HTH-type transcriptional regulator SarS (Fragment) OS=Staphylococcus aureus OX=1280 GN=sarS PE=4 SV=1 - [A0A4U2KIX0_STAAU]	34.14	9	9	32	249	29.7398	8.83643	0.938107	0.962449	0.893507	0.931354	1.20163	1.2523	1.24531	1.23308	0.755307	0.000299563	0.00865899
A0A0U1MK96	Ferritin	ftnA	Ferritin OS=Staphylococcus aureus OX=1280 GN=ftnA PE=3 SV=1 - [A0A0U1MK96_STAAU]	28.92	4	5	28	166	19.5933	4.77979	0.757326	0.80796	0.814391	0.793226	1.06433	1.06981	1.0304	1.05485	0.751981	0.000279023	0.00838259
A0A1D4ZUQ5	Acetyltransferase	SAMEA1708664_01465	Acetyltransferase OS=Staphylococcus aureus OX=1280 GN=SAMEA1708664_01465 PE=4 SV=1 - [A0A1D4ZUQ5_STAAU]	22.69	2	2	2	119	13.5827	4.86865	0.769075	0.7312	0.840902	0.780392	1.05772	1.04928	1.02781	1.04494	0.746833	0.00137188	0.0162369
A0A447ZYD3	Lantibiotic transport ATP-binding protein	ecsA_4	Lantibiotic transport ATP-binding protein OS=Staphylococcus aureus OX=1280 GN=ecsA_4 PE=4 SV=1 - [A0A447ZYD3_STAAU]	29.44	3	7	23	231	25.7317	6.56592	1.08439	1.07705	0.945036	1.03549	1.34171	1.38351	1.44693	1.39072	0.744575	0.0028882	0.0235796
A0A4T9ZLB7	Acetyl-CoA carboxylase biotin carboxyl carrier protein subunit	FAF14_04575	Acetyl-CoA carboxylase biotin carboxyl carrier protein subunit OS=Staphylococcus aureus subsp. aureus OX=46170 GN=FAF14_04575 PE=4 SV=1 - [A0A4T9ZLB7_STAAU]	11.43	1	1	3	140	15.6827	4.70361	0.818155	0.771582	0.639009	0.742915	0.974665	1.00608	1.02462	1.00179	0.741589	0.00962414	0.0433822
A0A380ES44	ATP-dependent helicase/nuclease subunit A	addA	ATP-dependent helicase/nuclease subunit A OS=Staphylococcus aureus OX=1280 GN=addA PE=3 SV=1 - [A0A380ES44_STAAU]	0.58	1	1	7	1210	138.386	5.60498	0.883188	1.00748	0.830454	0.90704	1.24774	1.28025	1.16449	1.23083	0.736935	0.00671129	0.0363429
A0A033UB18	Glutamyl-tRNA(Gln) amidotransferase subunit A	gatA	Glutamyl-tRNA(Gln) amidotransferase subunit A OS=Staphylococcus aureus C0673 OX=1413510 GN=gatA PE=3 SV=1 - [A0A033UB18_STAAU]	6.15	1	3	7	488	53.0028	5.09717	0.774623	0.85587	0.880415	0.836969	1.12273	1.17622	1.11014	1.13636	0.736532	0.00138154	0.0162369
A0A380EGF9	2-amino-3-ketobutyrate coenzyme A ligase	kbl_1	2-amino-3-ketobutyrate coenzyme A ligase OS=Staphylococcus aureus OX=1280 GN=kbl_1 PE=4 SV=1 - [A0A380EGF9_STAAU]	16.39	1	1	4	61	7.06476	9.46631	0.821441	0.98363	0.826702	0.877257	1.17162	1.20395	1.2032	1.19292	0.735385	0.00434743	0.0284378
A0A1D4HTI7	Acetyl-CoA acetyltransferase	pcaF	Acetyl-CoA acetyltransferase OS=Staphylococcus aureus OX=1280 GN=pcaF PE=3 SV=1 - [A0A1D4HTI7_STAAU]	10.08	4	4	4	367	39.8814	6.44287	0.816854	0.767781	0.792972	0.792536	1.14234	1.04537	1.04647	1.07806	0.735148	0.00124591	0.0155106
Q201F3	Ferrochelatase (Fragment)	hemH	Ferrochelatase (Fragment) OS=Staphylococcus aureus OX=1280 GN=hemH PE=3 SV=1 - [Q201F3_STAAU]	35.9	1	10	21	273	31.2193	4.83057	0.85561	0.843856	0.767267	0.822245	1.04241	1.14312	1.16992	1.11849	0.735141	0.00341603	0.0253476
A0A0H2DL58	Uncharacterized protein	BTN44_15325	Uncharacterized protein OS=Staphylococcus aureus OX=1280 GN=BTN44_15325 PE=4 SV=1 - [A0A0H2DL58_STAAU]	7.06	1	1	1	85	10.1774	6.55127	0.787661	0.928352	0.709288	0.808434	1.1861	1.06681	1.06275	1.10522	0.731469	0.0173049	0.0633823
A0A4T9YWS7	Copper chaperone CopZ	copZ	Copper chaperone CopZ OS=Staphylococcus aureus subsp. aureus OX=46170 GN=copZ PE=4 SV=1 - [A0A4T9YWS7_STAAU]	50	3	3	21	68	7.28035	4.1958	0.819497	0.629061	0.745163	0.731241	0.942027	1.02544	1.04706	1.00484	0.727715	0.0128984	0.0533079
A0A0H3JQ94	HTH cro/C1-type domain-containing protein	SAV0373	HTH cro/C1-type domain-containing protein OS=Staphylococcus aureus (strain Mu50 / ATCC 700699) OX=158878 GN=SAV0373 PE=4 SV=1 - [A0A0H3JQ94_STAAM]	45.98	3	3	6	87	10.7822	5.88428	0.769688	0.864248	0.770212	0.801383	0.995912	1.16525	1.14508	1.10208	0.727153	0.00832419	0.0404669
A0A4P7P5L6	Phosphate ABC transporter substrate-binding protein PstS	E5491_07280	Phosphate ABC transporter substrate-binding protein PstS OS=Staphylococcus aureus subsp. aureus OX=46170 GN=E5491_07280 PE=4 SV=1 - [A0A4P7P5L6_STAAU]	16.77	5	5	8	310	34.1054	7.89893	0.793873	0.75095	0.828454	0.791092	1.0658	1.06894	1.13275	1.08916	0.72633	0.000676932	0.0117472
T2AUI9	Penicillin-binding protein (Fragment)	mecA	Penicillin-binding protein (Fragment) OS=Staphylococcus aureus OX=1280 GN=mecA PE=4 SV=1 - [T2AUI9_STAAU]	14.26	2	8	30	610	69.3507	8.17725	0.414636	0.407416	0.326248	0.382767	0.548575	0.528616	0.508891	0.528694	0.723985	0.00881139	0.041334
Q6RYZ3	Superoxide dismutase (Fragment)	sodA	Superoxide dismutase (Fragment) OS=Staphylococcus aureus OX=1280 GN=sodA PE=3 SV=1 - [Q6RYZ3_STAAU]	43.75	1	6	36	144	16.2619	5.04639	0.812914	0.897223	0.751917	0.820685	1.04205	1.20313	1.15664	1.13394	0.723745	0.00797023	0.0393132
A0A4T9WUF6	Uncharacterized protein	FAF26_03650	Uncharacterized protein OS=Staphylococcus aureus subsp. aureus OX=46170 GN=FAF26_03650 PE=4 SV=1 - [A0A4T9WUF6_STAAU]	34.88	3	3	10	86	10.0002	4.66553	0.766335	0.752805	0.683482	0.734207	0.991275	1.03783	1.03075	1.01995	0.719846	0.000632976	0.0112828
A0A380DUD1	Endonuclease III	nth_1	Endonuclease III OS=Staphylococcus aureus OX=1280 GN=nth_1 PE=4 SV=1 - [A0A380DUD1_STAAU]	6.45	1	1	1	93	10.9576	9.34912	0.707036	0.797366	0.87712	0.793841	0.991024	1.25291	1.069	1.10431	0.718855	0.0278043	0.0852053
A0A1D4V9F3	Uncharacterized conserved protein	SAMEA1708674_04124	Uncharacterized conserved protein OS=Staphylococcus aureus OX=1280 GN=SAMEA1708674_04124 PE=4 SV=1 - [A0A1D4V9F3_STAAU]	24.32	3	3	4	111	12.2373	7.25439	0.734365	0.957672	0.698563	0.796867	1.10012	1.15328	1.10555	1.11965	0.711711	0.0175695	0.0639135
A0A4T9Y735	Nucleoside-diphosphate kinase	FAF18_04460	Nucleoside-diphosphate kinase OS=Staphylococcus aureus subsp. aureus OX=46170 GN=FAF18_04460 PE=4 SV=1 - [A0A4T9Y735_STAAU]	44.97	3	6	27	149	16.5634	5.30029	0.757798	0.93148	0.742702	0.81066	1.18591	1.15259	1.08578	1.14142	0.710218	0.00797658	0.0393132
A0A380EJG8	50S ribosomal protein L33	rpmG2	50S ribosomal protein L33 OS=Staphylococcus aureus OX=1280 GN=rpmG2 PE=3 SV=1 - [A0A380EJG8_STAAU]	28.26	1	1	8	46	5.44877	9.5249	0.848922	0.714804	0.832583	0.79877	1.21853	1.08563	1.07362	1.12593	0.709433	0.00646477	0.0354568
A0A0H3JY07	Similar to ABC transporter ATP-binding protein	SAV0633	Similar to ABC transporter ATP-binding protein OS=Staphylococcus aureus (strain Mu50 / ATCC 700699) OX=158878 GN=SAV0633 PE=4 SV=1 - [A0A0H3JY07_STAAM]	27.94	6	6	9	247	28.0068	8.23584	0.815064	0.905982	0.734843	0.81863	1.10672	1.13533	1.22067	1.15424	0.709238	0.00505232	0.0308769
Q6GEY2	Hydroxymethylpyrimidine/phosphomethylpyrimidine kinase	thiD	Hydroxymethylpyrimidine/phosphomethylpyrimidine kinase OS=Staphylococcus aureus (strain MRSA252) OX=282458 GN=thiD PE=3 SV=1 - [THID_STAAR]	43.12	1	10	53	276	30.1924	6.46826	0.786354	0.933974	0.86192	0.860749	1.12754	1.17805	1.33584	1.21381	0.709129	0.0096231	0.0433822
A0A077UKL8	Uncharacterized protein	ERS140147_02025	Uncharacterized protein OS=Staphylococcus aureus OX=1280 GN=ERS140147_02025 PE=4 SV=1 - [A0A077UKL8_STAAU]	62	2	2	10	50	5.94563	4.31006	0.80324	0.650465	0.618781	0.690829	0.901976	1.00032	1.02276	0.975018	0.708529	0.013899	0.0552601
Q2FVM2	Nitrate reductase, beta subunit	SAOUHSC_02680	Nitrate reductase, beta subunit OS=Staphylococcus aureus (strain NCTC 8325) OX=93061 GN=SAOUHSC_02680 PE=4 SV=1 - [Q2FVM2_STAA8]	6.44	3	3	3	481	55.1836	5.43994	0.725091	0.642136	0.704453	0.69056	1.05951	1.00399	0.892	0.985168	0.700957	0.00594221	0.033985
A0A380E167	Ornithine carbamoyltransferase	argF_1	Ornithine carbamoyltransferase OS=Staphylococcus aureus OX=1280 GN=argF_1 PE=3 SV=1 - [A0A380E167_STAAU]	11.8	1	2	4	161	18.1999	4.77979	0.756272	0.910362	0.815723	0.827452	1.1931	1.28996	1.06419	1.18242	0.699798	0.0110232	0.0479595
A0A077VJV0	Alpha-acetolactate decarboxylase	aldC_2	Alpha-acetolactate decarboxylase OS=Staphylococcus aureus OX=1280 GN=aldC_2 PE=3 SV=1 - [A0A077VJV0_STAAU]	10.26	2	3	22	234	26.4291	5.12256	0.713289	0.715339	0.893905	0.774178	1.1523	1.10381	1.0704	1.10883	0.69819	0.00653741	0.0355815
A0A455JUB6	MAP domain-containing protein	CPC18_11765	MAP domain-containing protein OS=Staphylococcus aureus OX=1280 GN=CPC18_11765 PE=4 SV=1 - [A0A455JUB6_STAAU]	32.02	7	25	87	684	77.0116	9.84717	0.71839	0.73634	0.593993	0.682908	0.977229	0.954075	1.00311	0.978137	0.698172	0.00326588	0.0248602
A0A2X2M348	Putative cysteine protease inhibitor (Staphostatin A)	NCTC7878_02614	Putative cysteine protease inhibitor (Staphostatin A) OS=Staphylococcus aureus OX=1280 GN=NCTC7878_02614 PE=4 SV=1 - [A0A2X2M348_STAAU]	6.98	1	1	1	86	10.4441	5.09717	0.597868	0.563106	0.635491	0.598822	0.87847	0.929049	0.807776	0.871765	0.686907	0.00262312	0.0221773
A0A0H3JQ49	Similar to outer membrane protein	SAV0307	Similar to outer membrane protein OS=Staphylococcus aureus (strain Mu50 / ATCC 700699) OX=158878 GN=SAV0307 PE=4 SV=1 - [A0A0H3JQ49_STAAM]	38.18	10	11	45	296	33.3313	9.49561	0.665571	0.624992	0.544391	0.611651	0.918313	0.884966	0.87795	0.893743	0.68437	0.00171024	0.0176091
A0A033UV93	50S ribosomal protein L2	rplB	50S ribosomal protein L2 OS=Staphylococcus aureus C0673 OX=1413510 GN=rplB PE=3 SV=1 - [A0A033UV93_STAAU]	12.64	1	3	40	277	30.3074	10.7554	0.695286	0.687012	0.864298	0.748865	0.987911	1.15945	1.16351	1.10362	0.678553	0.012265	0.0516435
A0A2X2K0L4	Putative ATP-dependent protease ATP-binding subunit ClpL	clpL_2	Putative ATP-dependent protease ATP-binding subunit ClpL OS=Staphylococcus aureus OX=1280 GN=clpL_2 PE=4 SV=1 - [A0A2X2K0L4_STAAU]	25.88	1	7	20	228	24.8385	5.07178	0.788166	0.773725	0.660106	0.740666	1.0163	1.17696	1.09018	1.09448	0.67673	0.00455572	0.0291757
A0A380EFQ7	Uncharacterized protein	NCTC10702_01564	Uncharacterized protein OS=Staphylococcus aureus OX=1280 GN=NCTC10702_01564 PE=4 SV=1 - [A0A380EFQ7_STAAU]	15	1	1	1	40	4.54733	5.09717	0.818623	0.769345	0.692538	0.760169	1.08381	1.22556	1.06536	1.12491	0.675759	0.00429791	0.0282001
A0A447ZJ85	Superoxide dismutase	sodM	Superoxide dismutase OS=Staphylococcus aureus OX=1280 GN=sodM PE=3 SV=1 - [A0A447ZJ85_STAAU]	30.65	2	7	39	199	23.0984	5.41455	0.803685	0.83518	0.717423	0.785429	1.07878	1.20676	1.2107	1.16541	0.673949	0.00243408	0.021079
A0A0H3KAL9	ATP-dependent Clp protease, ATP-binding subunit ClpC	clpC	ATP-dependent Clp protease, ATP-binding subunit ClpC OS=Staphylococcus aureus (strain Newman) OX=426430 GN=clpC PE=3 SV=1 - [A0A0H3KAL9_STAAE]	56.49	31	37	136	701	77.8307	5.021	0.739956	0.721334	0.682986	0.714759	1.09163	1.04981	1.04147	1.06097	0.673684	0.00011061	0.00575422
A0A346CG75	Staphylococcal protein A (Fragment)	spa	Staphylococcal protein A (Fragment) OS=Staphylococcus aureus OX=1280 GN=spa PE=4 SV=1 - [A0A346CG75_STAAU]	73.68	1	7	34	114	12.1559	5.73193	0.878182	0.767402	0.745356	0.79698	1.02396	1.23889	1.28908	1.18398	0.673138	0.0131821	0.0534026
A0A2S6D2D4	Formate acetyltransferase (Fragment)	CV021_14430	Formate acetyltransferase (Fragment) OS=Staphylococcus aureus OX=1280 GN=CV021_14430 PE=4 SV=1 - [A0A2S6D2D4_STAAU]	31.51	1	8	26	219	25.3004	5.07178	0.811877	0.761838	0.758509	0.777408	1.17991	1.16983	1.12241	1.15738	0.671694	0.000104887	0.00575422
A0A1Q8DHQ8	Nitrite reductase large subunit	BSZ10_00700	Nitrite reductase large subunit OS=Staphylococcus aureus OX=1280 GN=BSZ10_00700 PE=3 SV=1 - [A0A1Q8DHQ8_STAAU]	10.46	1	11	20	803	88.9719	5.32568	0.586837	0.537555	0.678902	0.601098	0.959751	0.924019	0.81586	0.899877	0.667979	0.00755032	0.0384527
A0A4U1RC38	LysM peptidoglycan-binding domain-containing protein	FAF33_03725	LysM peptidoglycan-binding domain-containing protein OS=Staphylococcus aureus OX=1280 GN=FAF33_03725 PE=4 SV=1 - [A0A4U1RC38_STAAU]	11.39	5	5	9	360	40.4464	9.49561	0.641385	0.621331	0.592118	0.618278	1.00548	0.941545	0.857977	0.935	0.66126	0.00215447	0.0200007
A0A0H3JQH1	Uncharacterized protein	SAV0707	Uncharacterized protein OS=Staphylococcus aureus (strain Mu50 / ATCC 700699) OX=158878 GN=SAV0707 PE=4 SV=1 - [A0A0H3JQH1_STAAM]	15	2	2	2	60	7.11484	9.24658	0.74741	0.780937	0.624681	0.717676	1.12188	1.07944	1.07617	1.09249	0.656915	0.00165889	0.0174796
A0A3S5DZF4	Ferritin	ftnA	Ferritin OS=Staphylococcus aureus OX=1280 GN=ftnA PE=3 SV=1 - [A0A3S5DZF4_STAAU]	12.57	1	2	9	167	19.9424	4.70361	0.640957	0.73924	0.670594	0.683597	1.02021	1.09287	1.0117	1.0416	0.656298	0.000771893	0.0124141
A0A0D6GZF2	ATP-dependent dethiobiotin synthetase BioD	bioD1	ATP-dependent dethiobiotin synthetase BioD OS=Staphylococcus aureus OX=1280 GN=bioD1 PE=3 SV=1 - [A0A0D6GZF2_STAAU]	15.79	4	4	5	228	26.1421	5.80811	0.674936	0.689544	0.715569	0.69335	1.08312	1.07296	1.02007	1.05872	0.654897	8.97917e-05	0.00575422
A0A0D1I9M5	NarZ protein	narZ	NarZ protein OS=Staphylococcus aureus subsp. aureus OX=46170 GN=narZ PE=3 SV=1 - [A0A0D1I9M5_STAAU]	12.77	17	17	28	1229	139.729	6.26514	0.608631	0.675375	0.653527	0.645844	1.03361	1.04941	0.886549	0.989857	0.652462	0.00343397	0.0253476
A0A380ENY3	LemA family protein	NCTC12973_00301	LemA family protein OS=Staphylococcus aureus OX=1280 GN=NCTC12973_00301 PE=4 SV=1 - [A0A380ENY3_STAAU]	9.19	1	1	1	185	21.169	7.38623	0.733429		0.736516	0.734972	1.03924	1.24449	1.12665	1.1368	0.64653	0.0135765	0.0544845
A0A0Y9AVQ5	Peptide methionine sulfoxide reductase MsrA	msrA	Peptide methionine sulfoxide reductase MsrA OS=Staphylococcus aureus OX=1280 GN=msrA PE=3 SV=1 - [A0A0Y9AVQ5_STAAU]	49.72	8	8	27	177	20.6029	6.63916	0.788887	0.794014	0.695826	0.759576	1.13153	1.21616	1.1809	1.1762	0.64579	0.000492078	0.0100243
A0A380EP98	Ribonucleotide reductase of class III (Anaerobic), large subunit	nrdD_1	Ribonucleotide reductase of class III (Anaerobic), large subunit OS=Staphylococcus aureus OX=1280 GN=nrdD_1 PE=4 SV=1 - [A0A380EP98_STAAU]	1.51	1	1	1	529	60.7583	6.80029	0.510201	0.521849	0.552082	0.528044	0.831833	0.816046	0.85763	0.83517	0.63226	6.04716e-05	0.00526173
A0A4U0CJE3	Beta-class phenol-soluble modulin	E5491_05790	Beta-class phenol-soluble modulin OS=Staphylococcus aureus subsp. aureus OX=46170 GN=E5491_05790 PE=4 SV=1 - [A0A4U0CJE3_STAAU]	70.45	2	2	8	44	4.49339	4.90674	0.563321	0.493424	0.411972	0.489573	0.80272	0.822084	0.705146	0.77665	0.630364	0.00719318	0.0377113
A0A380EGK8	Carbamate kinase	arcC1_2	Carbamate kinase OS=Staphylococcus aureus OX=1280 GN=arcC1_2 PE=4 SV=1 - [A0A380EGK8_STAAU]	9.87	3	3	7	233	25.7214	4.89404	0.779377	0.749355	0.78163	0.77012	1.29147	1.18992	1.19303	1.22481	0.628769	0.000201023	0.00709899
A0A0D1JLL3	Adenosylmethionine-8-amino-7-oxononanoate aminotransferase	bioA	Adenosylmethionine-8-amino-7-oxononanoate aminotransferase OS=Staphylococcus aureus subsp. aureus OX=46170 GN=bioA PE=3 SV=1 - [A0A0D1JLL3_STAAU]	6.86	4	4	7	452	51.4247	8.86572	0.587668	0.653855	0.704776	0.648766	1.06203	1.03091	1.01204	1.035	0.62683	0.000470982	0.00987677
A0A380EM68	Nitrite reductase [NAD(P)H] small subunit	nasE	Nitrite reductase [NAD(P)H] small subunit OS=Staphylococcus aureus OX=1280 GN=nasE PE=4 SV=1 - [A0A380EM68_STAAU]	77.03	4	4	8	74	8.16142	8.01611	0.479329	0.445589	0.483918	0.469612	0.784483	0.848035	0.627704	0.753408	0.623317	0.0130282	0.0533079
A0A2X2M9S7	APC family amino acid-polyamine-organocation transporter, antiporter	NCTC7878_01978	APC family amino acid-polyamine-organocation transporter, antiporter OS=Staphylococcus aureus OX=1280 GN=NCTC7878_01978 PE=4 SV=1 - [A0A2X2M9S7_STAAU]	28.85	3	3	4	104	11.9695	9.93506	0.734216	0.735846	0.711273	0.727112	1.24726	1.08064	1.17715	1.16835	0.622341	0.000838544	0.0127209
A0A0U1MUK7	Maltose/maltodextrin transport ATP-binding protein MalK Multiple sugar ABC transporter, ATP-binding protein	malK	Maltose/maltodextrin transport ATP-binding protein MalK Multiple sugar ABC transporter, ATP-binding protein OS=Staphylococcus aureus OX=1280 GN=malK PE=3 SV=1 - [A0A0U1MUK7_STAAU]	18.36	1	9	32	365	41.3233	7.10791	0.697036	0.714996	0.559366	0.657133	0.956883	1.1415	1.08037	1.05959	0.620179	0.00534694	0.0315942
A0A1Q8DGS1	Iron ABC transporter permease	BSZ10_01640	Iron ABC transporter permease OS=Staphylococcus aureus OX=1280 GN=BSZ10_01640 PE=3 SV=1 - [A0A1Q8DGS1_STAAU]	1.85	1	1	1	324	35.6368	9.70068	0.638192	0.584697	0.497006	0.573298	0.907284	0.961857	0.92513	0.931424	0.615507	0.00125896	0.0155106
A0A0U1MTL0	Biotin synthase	bioB	Biotin synthase OS=Staphylococcus aureus OX=1280 GN=bioB PE=3 SV=1 - [A0A0U1MTL0_STAAU]	43.16	10	12	26	329	36.8336	6.78564	0.73014	0.659808	0.664381	0.684776	1.16353	1.15704	1.03144	1.11734	0.612866	0.00088217	0.0129864
A0A380ES54	50S ribosomal protein L2	rplB	50S ribosomal protein L2 OS=Staphylococcus aureus OX=1280 GN=rplB PE=3 SV=1 - [A0A380ES54_STAAU]	2.53	1	1	1	277	29.8582	10.5649	0.576317	0.780182	0.890784	0.749094	1.04943	1.36133	1.2629	1.22455	0.611728	0.0217485	0.0728546
A0A1D5ABX3	Long-chain-fatty-acid--CoA ligase	SAMEA1708664_02171	Long-chain-fatty-acid--CoA ligase OS=Staphylococcus aureus OX=1280 GN=SAMEA1708664_02171 PE=4 SV=1 - [A0A1D5ABX3_STAAU]	15.09	1	1	1	53	6.40038	10.0669	0.663856	0.735138	0.629754	0.676249	1.13683	1.11422	1.1232	1.12475	0.601245	0.000145506	0.00648411
A0A1Q8DCH5	Peptidase M24 family protein	BSZ10_09605	Peptidase M24 family protein OS=Staphylococcus aureus OX=1280 GN=BSZ10_09605 PE=3 SV=1 - [A0A1Q8DCH5_STAAU]	13.07	1	4	21	352	38.9288	5.03369	0.753266	0.672002	0.778923	0.73473	1.3709	1.17093	1.12939	1.22374	0.600398	0.00383309	0.0264483
A0A1D4ZEU5	Alkylphosphonate ABC transporter	SAMEA1708664_01362	Alkylphosphonate ABC transporter OS=Staphylococcus aureus OX=1280 GN=SAMEA1708664_01362 PE=4 SV=1 - [A0A1D4ZEU5_STAAU]	6.72	1	1	1	134	15.1739	7.48877	0.789606	0.777612	0.473426	0.680215	1.21864	1.13658	1.07986	1.14502	0.594061	0.0138427	0.0551386
A0A380DKX5	Protein vraC	vraC	Protein vraC OS=Staphylococcus aureus OX=1280 GN=vraC PE=4 SV=1 - [A0A380DKX5_STAAU]	7.34	1	1	1	109	12.9146	9.1001	0.621921	0.81326	0.505748	0.646976	1.05327	1.2208	1.07878	1.11762	0.578887	0.0105082	0.0461541
A0A0E7MZM8	HAD family hydrolase	gph	HAD family hydrolase OS=Staphylococcus aureus OX=1280 GN=gph PE=4 SV=1 - [A0A0E7MZM8_STAAU]	26.98	6	6	13	215	23.8519	5.16064	0.786381	0.764417	0.751154	0.767317	1.26386	1.37625	1.37812	1.33941	0.572876	0.000127581	0.00606435
A0A380DRB1	PstB protein	NCTC6133_01784	PstB protein OS=Staphylococcus aureus OX=1280 GN=NCTC6133_01784 PE=4 SV=1 - [A0A380DRB1_STAAU]	14.29	1	1	1	56	6.3751	6.66846	0.720081	0.589334	0.688645	0.66602	1.19418	1.06132	1.38263	1.21271	0.549199	0.0056842	0.0331294
Q53721	ORF3	ORF3	ORF3 OS=Staphylococcus aureus OX=1280 GN=ORF3 PE=4 SV=1 - [Q53721_STAAU]	6.53	2	2	4	291	33.8007	5.2749	0.793646	0.716208	0.875385	0.79508	1.48342	1.41342	1.51418	1.47034	0.540744	0.000248829	0.00777251
A0A380DHU6	Pyruvate formate-lyase activating enzyme	pflA_1	Pyruvate formate-lyase activating enzyme OS=Staphylococcus aureus OX=1280 GN=pflA_1 PE=4 SV=1 - [A0A380DHU6_STAAU]	3.35	1	1	1	179	20.198	6.43018	0.57527	0.530308	0.5267	0.544093	1.10495	1.07995	1.00687	1.06392	0.511403	9.85163e-05	0.00575422
A0A2X2JXV0	Uncharacterized protein	NCTC7878_01986	Uncharacterized protein OS=Staphylococcus aureus OX=1280 GN=NCTC7878_01986 PE=4 SV=1 - [A0A2X2JXV0_STAAU]	27.66	1	1	3	47	5.37167	8.17725	0.60898	0.748459	0.610532	0.65599	1.27509	1.32805	1.31538	1.30618	0.502222	0.000185168	0.00705694
A0A2X2KY30	Uncharacterized protein	NCTC13131_04575	Uncharacterized protein OS=Staphylococcus aureus OX=1280 GN=NCTC13131_04575 PE=4 SV=1 - [A0A2X2KY30_STAAU]	6.69	1	1	1	269	29.081	10.3013	0.643353	0.898503	0.342363	0.628073	1.09477	1.10384	1.583	1.26053	0.498259	0.0499245	0.128197
A0A2X2N2M6	Excinuclease ABC subunit A	uvrA_3	Excinuclease ABC subunit A OS=Staphylococcus aureus OX=1280 GN=uvrA_3 PE=4 SV=1 - [A0A2X2N2M6_STAAU]	2.26	1	1	1	886	94.4566	5.69385	0.66204	0.764211	0.945215	0.790489	1.81291	1.19433	1.92474	1.64399	0.480834	0.0242208	0.0779074
A0A4P9B985	NAD(P)/FAD-dependent oxidoreductase	E1948_12690	NAD(P)/FAD-dependent oxidoreductase OS=Staphylococcus aureus OX=1280 GN=E1948_12690 PE=4 SV=1 - [A0A4P9B985_STAAU]	13.23	4	14	23	801	88.5856	5.32568	0.374885	0.369528	0.403222	0.382545	0.888906	0.8954	0.681857	0.822054	0.465352	0.00344353	0.0253476
A0A2S6D702	Acetyltransferase AcuA, acetyl-CoA synthetase inhibitor	acuA	Acetyltransferase AcuA, acetyl-CoA synthetase inhibitor OS=Staphylococcus aureus OX=1280 GN=acuA PE=4 SV=1 - [A0A2S6D702_STAAU]	24.76	1	4	7	210	24.7494	4.79248	0.57876	0.483222	0.520191	0.527391	1.09798	1.08039	1.24157	1.13998	0.462632	0.000458692	0.00987677
A0A1D4KYI9	Formate acetyltransferase	pflB	Formate acetyltransferase OS=Staphylococcus aureus OX=1280 GN=pflB PE=4 SV=1 - [A0A1D4KYI9_STAAU]	47.93	29	36	129	749	84.8078	5.47803	0.484103	0.486909	0.477701	0.482904	1.22209	1.15814	1.12062	1.16695	0.413818	2.11846e-05	0.00298758
A0A380EMH5	Staphopain A	sspP_2	Staphopain A OS=Staphylococcus aureus OX=1280 GN=sspP_2 PE=4 SV=1 - [A0A380EMH5_STAAU]	32.26	1	6	12	186	21.3423	8.88037	0.201857	0.219492	0.186323	0.202557	0.535283	0.450763	0.487961	0.491336	0.412259	0.000388994	0.00955626
A0A0U1MT95	Putative hemin transport system permease protein HrtB	hrtB	Putative hemin transport system permease protein HrtB OS=Staphylococcus aureus OX=1280 GN=hrtB PE=4 SV=1 - [A0A0U1MT95_STAAU]	15.38	6	6	13	351	39.4423	9.1001	0.626065	0.67132	0.637189	0.644858	1.59975	1.58145	1.54191	1.57437	0.409597	1.81938e-06	0.000778331
Q6GF37	Delta-hemolysin	hld	Delta-hemolysin OS=Staphylococcus aureus (strain MRSA252) OX=282458 GN=hld PE=3 SV=2 - [HLD_STAAR]	30.77	1	1	2	26	2.97664	8.66064	0.176328	0.325482	0.14961	0.21714	0.662114	0.840036	0.482675	0.661608	0.3282	0.0190019	0.0669607
A0A0E1VN70	ABC transporter, ATP-binding protein	HMPREF0776_0413	ABC transporter, ATP-binding protein OS=Staphylococcus aureus subsp. aureus USA300_TCH959 OX=450394 GN=HMPREF0776_0413 PE=4 SV=1 - [A0A0E1VN70_STAA3]	21.72	5	5	5	221	24.5969	5.47803	0.573024	0.600018	0.442687	0.538576	2.04947	1.82182	1.65467	1.84199	0.292388	0.000467521	0.00987677
A0A077UJ75	Enolase	eno	Enolase OS=Staphylococcus aureus OX=1280 GN=eno PE=3 SV=1 - [A0A077UJ75_STAAU]	62.21	1	19	224	434	47.0718	4.65283	1.13698	1.14324	1.10352	1.12792	0.976132	0.99824	0.969459	0.981277	1.14944	0.000627771	0.0112828
A0A2S6DMB8	Dihydrolipoamide acetyltransferase component of pyruvate dehydrogenase complex	C7P97_06440	Dihydrolipoamide acetyltransferase component of pyruvate dehydrogenase complex OS=Staphylococcus aureus OX=1280 GN=C7P97_06440 PE=3 SV=1 - [A0A2S6DMB8_STAAU]	59.3	10	22	227	430	46.3526	4.99561	1.04722	0.975559	0.932063	0.984947	1.0969	1.07742	1.06928	1.0812	0.910977	0.0495527	0.127396
A0A4P9ASF9	30S ribosomal protein S1	rpsA	30S ribosomal protein S1 OS=Staphylococcus aureus OX=1280 GN=rpsA PE=4 SV=1 - [A0A4P9ASF9_STAAU]	63.68	17	24	151	391	43.2601	4.61475	0.968147	0.926122	0.957921	0.95073	0.978413	1.00386	0.995393	0.992556	0.95786	0.046614	0.122641
P0A0A1	Pyruvate dehydrogenase E1 component subunit beta	pdhB	Pyruvate dehydrogenase E1 component subunit beta OS=Staphylococcus aureus (strain Mu50 / ATCC 700699) OX=158878 GN=pdhB PE=3 SV=1 - [ODPB_STAAM]	73.85	12	21	183	325	35.2242	4.729	1.06887	1.01399	1.02998	1.03762	1.13102	1.11829	1.12433	1.12455	0.922697	0.00649981	0.0355578
P99157	Alkaline shock protein 23	asp23	Alkaline shock protein 23 OS=Staphylococcus aureus (strain N315) OX=158879 GN=asp23 PE=1 SV=1 - [ASP23_STAAN]	79.88	11	12	173	169	19.1797	5.19873	0.891738	0.868384	0.927498	0.895873	0.841178	0.816058	0.834211	0.830482	1.07874	0.0251761	0.0802559
A0A4P9B635	ADP-forming succinate--CoA ligase subunit beta	sucC	ADP-forming succinate--CoA ligase subunit beta OS=Staphylococcus aureus OX=1280 GN=sucC PE=4 SV=1 - [A0A4P9B635_STAAU]	67.78	14	25	196	388	42.0289	5.07178	1.03299	0.965828	0.998325	0.99905	1.14524	1.10863	1.09417	1.11601	0.895197	0.00898971	0.0418216
A0A0U1MF95	Aldehyde dehydrogenase B	aldA	Aldehyde dehydrogenase B OS=Staphylococcus aureus OX=1280 GN=aldA PE=3 SV=1 - [A0A0U1MF95_STAAU]	46.26	1	20	169	495	53.6497	5.22412	1.05983	1.08618	1.07213	1.07271	1.03532	1.03281	1.02314	1.03042	1.04104	0.00753074	0.0384527
A0A2S6DUT0	1-pyrroline-5-carboxylate dehydrogenase	pruA	1-pyrroline-5-carboxylate dehydrogenase OS=Staphylococcus aureus OX=1280 GN=pruA PE=3 SV=1 - [A0A2S6DUT0_STAAU]	64.98	2	29	191	514	56.8307	5.13525	0.96518	0.983595	0.908355	0.952377	1.07843	1.08512	1.08371	1.08242	0.879858	0.0046225	0.0293252
B0FZE8	Glyceraldehyde-3-phosphate dehydrogenase	gapC	Glyceraldehyde-3-phosphate dehydrogenase OS=Staphylococcus aureus subsp. aureus OX=46170 GN=gapC PE=3 SV=1 - [B0FZE8_STAAU]	58.93	12	15	173	336	36.2684	5.04639	1.12158	1.11303	1.15765	1.13075	0.995843	0.986889	1.00494	0.99589	1.13542	0.000769768	0.0124141
A6QHR5	Formate--tetrahydrofolate ligase	fhs	Formate--tetrahydrofolate ligase OS=Staphylococcus aureus (strain Newman) OX=426430 GN=fhs PE=3 SV=1 - [FTHS_STAAE]	56.4	12	24	195	555	59.8462	6.13818	1.07196	1.05182	0.995052	1.03961	1.11709	1.12337	1.10336	1.11461	0.932713	0.0343466	0.0990126
P99115	Probable malate:quinone oxidoreductase 2	mqo2	Probable malate:quinone oxidoreductase 2 OS=Staphylococcus aureus (strain N315) OX=158879 GN=mqo2 PE=1 SV=1 - [MQO2_STAAN]	70.28	23	27	186	498	55.9636	6.55127	0.975637	1.00265	0.975197	0.984494	1.07846	1.07166	1.07661	1.07558	0.915318	0.000609821	0.0112449
A0A389Q9E3	Succinate--CoA ligase [ADP-forming] subunit alpha	sucD	Succinate--CoA ligase [ADP-forming] subunit alpha OS=Staphylococcus aureus OX=1280 GN=sucD PE=3 SV=1 - [A0A389Q9E3_STAAU]	56.95	15	15	135	302	31.5343	5.66846	1.06235	1.01471	1.0097	1.02892	1.11561	1.08991	1.07801	1.09451	0.940073	0.0310617	0.0929244
A0A0U1MGD9	DNA-directed RNA polymerase subunit beta	rpoB	DNA-directed RNA polymerase subunit beta OS=Staphylococcus aureus OX=1280 GN=rpoB PE=3 SV=1 - [A0A0U1MGD9_STAAU]	46.41	10	51	184	1183	133.135	5.03369	1.02536	1.01102	1.00443	1.0136	1.04948	1.03247	1.05856	1.04684	0.968252	0.0277692	0.0852053
A0A0D1HHU1	Aconitate hydratase	QU38_13120	Aconitate hydratase OS=Staphylococcus aureus subsp. aureus OX=46170 GN=QU38_13120 PE=3 SV=1 - [A0A0D1HHU1_STAAU]	47.28	23	36	180	901	98.8938	4.98291	0.96431	0.933283	0.974128	0.95724	1.10006	1.1267	1.11493	1.1139	0.859362	0.000418865	0.00973861
A0A2Y9TQ48	2-oxoglutarate dehydrogenase E1 component	odhA	2-oxoglutarate dehydrogenase E1 component OS=Staphylococcus aureus OX=1280 GN=odhA PE=3 SV=1 - [A0A2Y9TQ48_STAAU]	50.21	5	38	174	932	105.276	5.69385	0.982658	0.965546	0.916174	0.954793	1.10606	1.12879	1.09325	1.10937	0.860665	0.0023427	0.0209279
Q8NWR7	Dihydrolipoyllysine-residue succinyltransferase component of 2-oxoglutarate dehydrogenase complex	odhB	Dihydrolipoyllysine-residue succinyltransferase component of 2-oxoglutarate dehydrogenase complex OS=Staphylococcus aureus (strain MW2) OX=196620 GN=odhB PE=3 SV=1 - [ODO2_STAAW]	50	8	24	119	422	46.6445	4.94482	1.02154	0.900088	0.907768	0.943132	1.07927	1.07434	1.08977	1.08113	0.872361	0.0251014	0.0801372
A0A2I7Y7E4	Protein translocase subunit SecA	secA	Protein translocase subunit SecA OS=Staphylococcus aureus OX=1280 GN=secA PE=3 SV=1 - [A0A2I7Y7E4_STAAU]	49.94	43	43	164	843	95.9303	5.23682	1.00714	0.987791	0.982494	0.992475	1.04114	1.0384	1.05153	1.04369	0.950928	0.00380575	0.0264252
Q9KX07	Thioredoxin reductase (Fragment)		Thioredoxin reductase (Fragment) OS=Staphylococcus aureus OX=1280 PE=3 SV=1 - [Q9KX07_STAAU]	58.76	15	15	99	291	31.6201	5.75732	1.05469	1.0859	1.07711	1.07257	1.01075	1.01777	1.01574	1.01475	1.05697	0.003718	0.0263338
A0A0D1JI60	Carbamoyl-phosphate synthase large chain	carB	Carbamoyl-phosphate synthase large chain OS=Staphylococcus aureus subsp. aureus OX=46170 GN=carB PE=3 SV=1 - [A0A0D1JI60_STAAU]	40.68	40	40	167	1057	117.156	4.97021	1.11879	1.08994	1.10777	1.1055	1.07381	1.05094	1.01622	1.04699	1.05588	0.0354151	0.100869
Q2FIA7	Uncharacterized protein SAUSA300_0871	SAUSA300_0871	Uncharacterized protein SAUSA300_0871 OS=Staphylococcus aureus (strain USA300) OX=367830 GN=SAUSA300_0871 PE=3 SV=1 - [Y871_STAA3]	82.67	20	20	136	300	33.0929	4.99561	1.09087	1.04351	1.08628	1.07355	1.00034	1.00215	1.00402	1.00217	1.07123	0.00915819	0.0422085
Q2FW49	Acetolactate synthase, putative	SAOUHSC_02468	Acetolactate synthase, putative OS=Staphylococcus aureus (strain NCTC 8325) OX=93061 GN=SAOUHSC_02468 PE=3 SV=1 - [Q2FW49_STAA8]	67.69	22	28	140	554	61.1352	4.88135	0.97647	0.9706	0.979324	0.975465	1.01044	0.999615	0.997823	1.00263	0.972909	0.00446875	0.0288781
A0A0U1MMU7	Acetate kinase	ackA	Acetate kinase OS=Staphylococcus aureus OX=1280 GN=ackA PE=3 SV=1 - [A0A0U1MMU7_STAAU]	64.75	21	21	114	400	44.0157	5.89697	1.01564	0.963001	0.949808	0.976149	1.0835	1.05062	1.03055	1.05489	0.925355	0.0359929	0.101904
A0A380DVX8	Uncharacterized protein conserved in bacteria	NCTC6133_02088	Uncharacterized protein conserved in bacteria OS=Staphylococcus aureus OX=1280 GN=NCTC6133_02088 PE=4 SV=1 - [A0A380DVX8_STAAU]	82.69	15	20	135	283	30.4419	5.73193	0.948692	0.91217	0.92941	0.930091	1.00091	1.00276	0.998668	1.00078	0.929366	0.00264064	0.0222375
A0A2X2JWX3	Succinate dehydrogenase flavoprotein subunit	sdhA_2	Succinate dehydrogenase flavoprotein subunit OS=Staphylococcus aureus OX=1280 GN=sdhA_2 PE=4 SV=1 - [A0A2X2JWX3_STAAU]	52.24	19	26	146	557	62.005	5.46533	1.00514	0.965532	0.964578	0.978416	1.13112	1.12856	1.10417	1.12128	0.872586	0.000846369	0.0127492
A0A0E1X9K2	Inosine-5'-monophosphate dehydrogenase	guaB	Inosine-5'-monophosphate dehydrogenase OS=Staphylococcus aureus subsp. aureus MN8 OX=548470 GN=guaB PE=3 SV=1 - [A0A0E1X9K2_STAAU]	52.25	25	25	115	488	52.8175	5.78271	0.960835	0.925267	0.931084	0.939062	1.05925	1.01544	1.01286	1.02918	0.912435	0.00845045	0.0408025
A0A0H3KCK7	Transketolase	tkt	Transketolase OS=Staphylococcus aureus (strain Newman) OX=426430 GN=tkt PE=3 SV=1 - [A0A0H3KCK7_STAAE]	52.42	28	30	116	662	72.2121	5.08447	1.03915	1.03801	1.0177	1.03162	0.948549	0.930622	0.948249	0.942473	1.09459	0.000621274	0.0112619
A0A0U1MJX5	Catalase	katA	Catalase OS=Staphylococcus aureus OX=1280 GN=katA PE=3 SV=1 - [A0A0U1MJX5_STAAU]	60	6	26	126	505	58.3432	5.47803	1.12182	1.19227	1.15248	1.15553	0.981709	0.994641	1.01183	0.996059	1.1601	0.00198331	0.0190237
A0A0E1X6I0	Citrate synthase	HMPREF0769_11994	Citrate synthase OS=Staphylococcus aureus subsp. aureus MN8 OX=548470 GN=HMPREF0769_11994 PE=3 SV=1 - [A0A0E1X6I0_STAAU]	52.28	15	15	88	373	42.5663	5.60498	1.15623	1.15785	1.17315	1.16241	1.07096	1.03735	1.04106	1.04979	1.10728	0.000701846	0.0117472
A0A2X2JTK8	Glucose-6-phosphate isomerase	pgi	Glucose-6-phosphate isomerase OS=Staphylococcus aureus OX=1280 GN=pgi PE=3 SV=1 - [A0A2X2JTK8_STAAU]	45.66	19	19	90	438	49.1216	4.95752	0.992316	1.01691	0.991309	1.00018	1.02317	1.05047	1.03133	1.03499	0.966366	0.0403283	0.110451
A0A0E1VLD3	Alkyl hydroperoxide reductase, F subunit	ahpF	Alkyl hydroperoxide reductase, F subunit OS=Staphylococcus aureus subsp. aureus USA300_TCH959 OX=450394 GN=ahpF PE=4 SV=1 - [A0A0E1VLD3_STAA3]	40.43	1	20	90	507	54.6599	4.79248	0.895592	1.06872	0.964532	0.976283	1.11783	1.14766	1.17296	1.14615	0.851795	0.0323393	0.095676
A0A0E8G8A7	Pyruvate carboxylase	cfiB_1	Pyruvate carboxylase OS=Staphylococcus aureus OX=1280 GN=cfiB_1 PE=4 SV=1 - [A0A0E8G8A7_STAAU]	39.57	8	41	120	1150	128.466	5.31299	1.00992	1.05263	0.992142	1.01823	1.14926	1.14731	1.16488	1.15382	0.882487	0.00195511	0.018974
A0A2S6DQA0	Aspartyl/glutamyl-tRNA(Asn/Gln) amidotransferase subunit B	gatB	Aspartyl/glutamyl-tRNA(Asn/Gln) amidotransferase subunit B OS=Staphylococcus aureus OX=1280 GN=gatB PE=3 SV=1 - [A0A2S6DQA0_STAAU]	57.47	27	27	107	475	53.6371	5.13525	1.01157	1.00576	0.993199	1.00351	1.05884	1.05567	1.04726	1.05392	0.952167	0.00142843	0.0165157
A0A0E0VNA4	NADH dehydrogenase family	ST398NM01_0924	NADH dehydrogenase family OS=Staphylococcus aureus subsp. aureus 71193 OX=1155084 GN=ST398NM01_0924 PE=4 SV=1 - [A0A0E0VNA4_STAA5]	43.78	14	16	80	402	44.0907	5.47803	0.986959	0.958757	0.960326	0.968681	1.04609	1.01914	1.01236	1.02587	0.944257	0.0142564	0.0558723
A0A0H2XFP3	Deoxyribose-phosphate aldolase	deoC	Deoxyribose-phosphate aldolase OS=Staphylococcus aureus (strain USA300) OX=367830 GN=deoC PE=3 SV=1 - [A0A0H2XFP3_STAA3]	61.36	1	11	82	220	23.3288	4.86865	1.1648	1.06292	1.08544	1.10439	1.00333	1.01195	1.01841	1.01123	1.09213	0.0405198	0.110802
X5E1N1	DNA-binding protein	BTN44_10940	DNA-binding protein OS=Staphylococcus aureus OX=1280 GN=BTN44_10940 PE=4 SV=1 - [X5E1N1_STAAU]	73.27	3	22	99	318	35.5906	4.83057	0.945291	0.905606	0.93257	0.927822	1.03251	1.02766	1.03341	1.0312	0.899754	0.000946615	0.0133868
A0A1S5ZSF2	Glutamate dehydrogenase	EP54_11755	Glutamate dehydrogenase OS=Staphylococcus aureus OX=1280 GN=EP54_11755 PE=3 SV=1 - [A0A1S5ZSF2_STAAU]	52.17	10	17	120	414	45.7322	5.30029	1.05059	0.993698	0.995347	1.01321	1.1265	1.09637	1.07425	1.09904	0.921905	0.0234229	0.0756811
A0A1Q8DCS8	DNA-directed RNA polymerase subunit beta	rpoB	DNA-directed RNA polymerase subunit beta OS=Staphylococcus aureus OX=1280 GN=rpoB PE=3 SV=1 - [A0A1Q8DCS8_STAAU]	32.46	1	39	137	1183	133.185	4.99561	1.17006	1.13207	1.22491	1.17568	1.0052	1.00088	1.08501	1.03036	1.14103	0.0193612	0.0674398
A0A0H3JSS0	Similar to serine proteinase Do	SAV1728	Similar to serine proteinase Do OS=Staphylococcus aureus (strain Mu50 / ATCC 700699) OX=158878 GN=SAV1728 PE=4 SV=1 - [A0A0H3JSS0_STAAM]	55.42	27	27	116	424	45.7752	9.30518	0.921516	0.956856	0.956041	0.944804	0.853928	0.887402	0.876927	0.872752	1.08256	0.00919549	0.0422085
A0A4P9BYS3	Phosphoenolpyruvate--protein phosphotransferase	ptsP	Phosphoenolpyruvate--protein phosphotransferase OS=Staphylococcus aureus OX=1280 GN=ptsP PE=4 SV=1 - [A0A4P9BYS3_STAAU]	40.56	20	20	90	572	63.1614	4.76709	1.0529	1.04791	1.05874	1.05318	1.01378	1.02851	1.01452	1.01894	1.03361	0.00392262	0.0267213
A0A0D6GH02	Oligoendopeptidase F	pepF	Oligoendopeptidase F OS=Staphylococcus aureus OX=1280 GN=pepF PE=3 SV=1 - [A0A0D6GH02_STAAU]	53.82	25	35	118	602	69.7757	5.26221	0.969655	0.99246	0.930348	0.964154	1.00888	1.03831	1.02166	1.02295	0.942521	0.0426478	0.115473
A0A1D4GW56	Glycerol kinase	glpK	Glycerol kinase OS=Staphylococcus aureus OX=1280 GN=glpK PE=3 SV=1 - [A0A1D4GW56_STAAU]	40.56	20	20	92	498	55.5188	5.07178	1.14387	1.08938	1.11903	1.11742	1.03646	0.982814	0.99323	1.00417	1.11278	0.00761474	0.038597
A0A0D1H1G7	Cell division protein FtsA	ftsA	Cell division protein FtsA OS=Staphylococcus aureus subsp. aureus OX=46170 GN=ftsA PE=3 SV=1 - [A0A0D1H1G7_STAAU]	48.72	20	20	86	468	52.659	4.60205	0.960781	0.974016	0.925903	0.953567	1.03991	1.05922	1.06059	1.05324	0.905365	0.00324864	0.0248602
A0A4P9R162	Bifunctional methylenetetrahydrofolate dehydrogenase/methenyltetrahydrofolate cyclohydrolase FolD	folD	Bifunctional methylenetetrahydrofolate dehydrogenase/methenyltetrahydrofolate cyclohydrolase FolD OS=Staphylococcus aureus OX=1280 GN=folD PE=4 SV=1 - [A0A4P9R162_STAAU]	68.18	3	17	85	286	30.8124	5.57959	1.09047	1.01063	1.04394	1.04835	1.13198	1.13729	1.12774	1.13234	0.925826	0.022718	0.0744297
A0A0U1MVF7	Putative thiamine pyrophosphate-containing protein YdaP	ydaP	Putative thiamine pyrophosphate-containing protein YdaP OS=Staphylococcus aureus OX=1280 GN=ydaP PE=3 SV=1 - [A0A0U1MVF7_STAAU]	53.89	25	25	89	579	63.7213	7.38623	1.05351	1.09073	1.07659	1.07361	0.999111	1.02705	1.03548	1.02055	1.052	0.0263715	0.082693
A6QJ80	50S ribosomal protein L5	rplE	50S ribosomal protein L5 OS=Staphylococcus aureus (strain Newman) OX=426430 GN=rplE PE=3 SV=1 - [RL5_STAAE]	64.8	12	12	74	179	20.2537	9.31982	1.09476	1.06899	1.11474	1.09283	1.00519	0.995582	0.989832	0.996869	1.09626	0.00235793	0.0209279
A0A4P9AQR4	Triose-phosphate isomerase	E1951_03790	Triose-phosphate isomerase OS=Staphylococcus aureus OX=1280 GN=E1951_03790 PE=4 SV=1 - [A0A4P9AQR4_STAAU]	76.68	11	19	73	253	27.2438	4.91943	1.05631	0.990545	0.99868	1.01518	0.903529	0.937193	0.899747	0.91349	1.11132	0.0130668	0.0533079
A0A0H3JT28	Alpha-acetolactate decarboxylase	SAV2206	Alpha-acetolactate decarboxylase OS=Staphylococcus aureus (strain Mu50 / ATCC 700699) OX=158878 GN=SAV2206 PE=3 SV=1 - [A0A0H3JT28_STAAM]	50.85	11	12	102	234	26.2071	5.17334	0.967013	0.952484	0.951648	0.957048	0.991137	0.98168	0.978455	0.983757	0.97285	0.013084	0.0533079
A0A0H3JTD9	3-hydroxy-3-methylglutaryl CoA synthase	mvaS	3-hydroxy-3-methylglutaryl CoA synthase OS=Staphylococcus aureus (strain Mu50 / ATCC 700699) OX=158878 GN=mvaS PE=4 SV=1 - [A0A0H3JTD9_STAAM]	43.81	17	17	82	388	43.1785	5.05908	0.956669	0.956542	0.957137	0.956783	1.03123	1.05319	1.06757	1.05066	0.910646	0.0008864	0.0129864
A0A4S5BDA3	30S ribosomal protein S2	rpsB	30S ribosomal protein S2 OS=Staphylococcus aureus OX=1280 GN=rpsB PE=4 SV=1 - [A0A4S5BDA3_STAAU]	70.59	16	16	86	255	29.0622	5.51611	1.08939	1.01365	1.07879	1.06061	0.9928	0.983473	0.974686	0.983653	1.07824	0.0337364	0.0976484
A0A077UWK5	Glycine--tRNA ligase	glyS	Glycine--tRNA ligase OS=Staphylococcus aureus OX=1280 GN=glyS PE=3 SV=1 - [A0A077UWK5_STAAU]	58.32	24	24	84	463	53.6143	5.12256	1.04701	1.03899	1.02999	1.03866	1.01414	1.02112	1.02699	1.02075	1.01755	0.0438053	0.117851
Q2FFJ5	Glutamyl-tRNA(Gln) amidotransferase subunit A	gatA	Glutamyl-tRNA(Gln) amidotransferase subunit A OS=Staphylococcus aureus (strain USA300) OX=367830 GN=gatA PE=3 SV=1 - [GATA_STAA3]	37.53	14	16	57	485	52.7878	5.14795	1.00268	1.01375	1.00236	1.00626	1.05516	1.08354	1.07254	1.07041	0.940068	0.00210869	0.0199611
A0A4T0WTE1	Phosphoglucosamine mutase	glmM	Phosphoglucosamine mutase OS=Staphylococcus aureus subsp. aureus 21204 OX=904733 GN=glmM PE=4 SV=1 - [A0A4T0WTE1_STAAU]	45.01	18	18	67	451	49.2365	4.79248	0.980966	0.973329	0.993977	0.982757	1.04035	1.06663	1.05566	1.05421	0.932219	0.0018197	0.0181885
A0A2S6DE12	Ribonuclease J	rnj	Ribonuclease J OS=Staphylococcus aureus OX=1280 GN=rnj PE=3 SV=1 - [A0A2S6DE12_STAAU]	38.58	20	20	79	565	62.644	7.47412	1.03784	1.02321	1.01803	1.02636	1.00008	1.00366	0.999387	1.00104	1.0253	0.0140815	0.0555725
A0A2S6D582	Asparagine--tRNA ligase	asnC	Asparagine--tRNA ligase OS=Staphylococcus aureus OX=1280 GN=asnC PE=3 SV=1 - [A0A2S6D582_STAAU]	48.14	13	19	78	430	49.1567	5.40186	0.974674	0.991148	0.930516	0.965446	1.04557	1.05998	1.06028	1.05528	0.914873	0.00868878	0.041334
A0A2X2KLX9	Quinol oxidase subunit 2	qoxA_1	Quinol oxidase subunit 2 OS=Staphylococcus aureus OX=1280 GN=qoxA_1 PE=3 SV=1 - [A0A2X2KLX9_STAAU]	39.89	17	17	80	366	41.7801	8.6167	0.962242	0.949098	0.897892	0.936411	1.10592	1.119	1.06642	1.09711	0.853524	0.00310217	0.0243784
A0A224AWA9	Dihydroorotase	pyrC	Dihydroorotase OS=Staphylococcus aureus OX=1280 GN=pyrC PE=3 SV=1 - [A0A224AWA9_STAAU]	50.24	15	15	58	424	46.2824	5.19873	1.17303	1.09386	1.12653	1.13114	1.08247	1.04511	1.03883	1.05547	1.07169	0.0471836	0.123381
A0A1D4SPK4	Membrane associated protein	hemH_2	Membrane associated protein OS=Staphylococcus aureus OX=1280 GN=hemH_2 PE=4 SV=1 - [A0A1D4SPK4_STAAU]	34.46	33	35	109	1036	120.681	5.21143	0.972333	0.971676	0.930609	0.958206	0.994581	0.994562	1.01515	1.00143	0.956836	0.0485716	0.12578
A0A380DVP2	Fructose-bisphosphate aldolase	fba	Fructose-bisphosphate aldolase OS=Staphylococcus aureus OX=1280 GN=fba PE=4 SV=1 - [A0A380DVP2_STAAU]	69.93	15	15	79	286	30.8176	4.98291	1.12726	1.0627	1.1283	1.10608	1.04273	1.01491	0.9754	1.01101	1.09404	0.0311818	0.0931534
Q2FEP5	30S ribosomal protein S3	rpsC	30S ribosomal protein S3 OS=Staphylococcus aureus (strain USA300) OX=367830 GN=rpsC PE=3 SV=1 - [RS3_STAA3]	62.21	16	17	112	217	24.0851	9.75928	1.02146	0.998934	1.03504	1.01848	0.993128	0.975669	0.975841	0.981546	1.03763	0.0371764	0.104221
A0A380EL27	NH(3)-dependent NAD(+) synthetase	nadE	NH(3)-dependent NAD(+) synthetase OS=Staphylococcus aureus OX=1280 GN=nadE PE=3 SV=1 - [A0A380EL27_STAAU]	44.02	13	27	61	661	74.5977	6.78564	1.08416	1.11345	1.11115	1.10292	1.02102	1.04954	1.04384	1.03813	1.06241	0.00721325	0.0377241
A0A1S5ZD33	Cell division protein FtsK	EP54_10305	Cell division protein FtsK OS=Staphylococcus aureus OX=1280 GN=EP54_10305 PE=3 SV=1 - [A0A1S5ZD33_STAAU]	29.43	37	37	82	1274	144.568	5.22412	0.97847	0.965437	0.987051	0.976986	1.01581	1.02572	1.04271	1.02808	0.950302	0.00708736	0.0374318
A0A0U1MHB0	L-threonine 3-dehydrogenase	SAMEA2445518_01319	L-threonine 3-dehydrogenase OS=Staphylococcus aureus OX=1280 GN=SAMEA2445518_01319 PE=4 SV=1 - [A0A0U1MHB0_STAAU]	50.47	1	12	66	321	36.0885	4.7417	0.966155	0.901631	0.876773	0.914853	1.17209	1.06275	1.05383	1.09622	0.834551	0.0174381	0.0637608
A0A0D1JNA8	Fumarate hydratase class II	fumC	Fumarate hydratase class II OS=Staphylococcus aureus subsp. aureus OX=46170 GN=fumC PE=3 SV=1 - [A0A0D1JNA8_STAAU]	43.6	10	14	72	461	51.0755	5.31299	1.00111	0.935812	0.948916	0.961947	1.06624	1.03006	1.0194	1.03857	0.926225	0.0351389	0.100484
Q2G1Y5	L-lactate dehydrogenase 2	ldh2	L-lactate dehydrogenase 2 OS=Staphylococcus aureus (strain NCTC 8325) OX=93061 GN=ldh2 PE=3 SV=1 - [LDH2_STAA8]	43.26	11	11	56	319	34.3987	4.93213	1.24666	1.21321	1.22344	1.22777	1.03956	1.01335	1.0168	1.02324	1.19989	9.15179e-05	0.00575422
A0A0D6G8D7	Cof-like hydrolase	ywpJ_1	Cof-like hydrolase OS=Staphylococcus aureus OX=1280 GN=ywpJ_1 PE=4 SV=1 - [A0A0D6G8D7_STAAU]	54.67	13	13	57	289	31.8214	5.03369	1.02002	1.01396	0.9059	0.979961	1.07545	1.11209	1.10054	1.09602	0.894105	0.0397256	0.10936
A0A380EKQ6	Elongation factor P	efp	Elongation factor P OS=Staphylococcus aureus OX=1280 GN=efp PE=3 SV=1 - [A0A380EKQ6_STAAU]	78.57	6	9	78	154	17.2467	4.99561	0.991412	0.925304	0.966631	0.961115	1.03404	1.02681	1.04826	1.03637	0.927387	0.020658	0.0701389
Q2FJA1	50S ribosomal protein L10	rplJ	50S ribosomal protein L10 OS=Staphylococcus aureus (strain USA300) OX=367830 GN=rplJ PE=3 SV=1 - [RL10_STAA3]	74.1	10	10	61	166	17.6992	4.83057	1.07825	1.03054	1.09599	1.06826	1.00385	0.985111	0.993679	0.994214	1.07448	0.0217472	0.0728546
A0A4P7P857	Aldehyde dehydrogenase family protein	E5491_11975	Aldehyde dehydrogenase family protein OS=Staphylococcus aureus subsp. aureus OX=46170 GN=E5491_11975 PE=4 SV=1 - [A0A4P7P857_STAAU]	40.84	18	18	51	475	51.9487	5.13525	1.04232	1.07313	1.05949	1.05831	0.960973	0.945808	0.962508	0.956429	1.10653	0.000605035	0.0112449
A0A2C9TXH2	Arginine--tRNA ligase	argS	Arginine--tRNA ligase OS=Staphylococcus aureus OX=1280 GN=argS PE=3 SV=1 - [A0A2C9TXH2_STAAU]	45.93	18	22	60	553	62.3324	5.22412	0.97435	0.975933	0.97568	0.975321	1.04935	1.05207	1.03731	1.04624	0.932211	9.9802e-05	0.00575422
A0A133Q0G9	Aspartate carbamoyltransferase	pyrB	Aspartate carbamoyltransferase OS=Staphylococcus aureus OX=1280 GN=pyrB PE=3 SV=1 - [A0A133Q0G9_STAAU]	52.26	15	15	67	287	32.5413	5.77002	1.17743	1.14805	1.16688	1.16412	1.01587	0.992611	0.969699	0.992728	1.17264	0.000415839	0.00973861
A0A077UKK8	50S ribosomal protein L25	rplY	50S ribosomal protein L25 OS=Staphylococcus aureus OX=1280 GN=rplY PE=3 SV=1 - [A0A077UKK8_STAAU]	34.56	6	6	41	217	23.7602	4.42432	0.881479	0.933659	0.894146	0.903095	0.965211	1.00592	0.98486	0.985329	0.916542	0.0137977	0.0550621
Q5HH38	1,4-dihydroxy-2-naphthoyl-CoA synthase	menB	1,4-dihydroxy-2-naphthoyl-CoA synthase OS=Staphylococcus aureus (strain COL) OX=93062 GN=menB PE=1 SV=1 - [MENB_STAAC]	68.13	15	15	57	273	30.4064	5.59229	1.05999	1.06384	1.07544	1.06642	1.08186	1.09225	1.09321	1.08911	0.979172	0.018366	0.0655696
Q2FI55	Serine protease HtrA-like	SAUSA300_0923	Serine protease HtrA-like OS=Staphylococcus aureus (strain USA300) OX=367830 GN=SAUSA300_0923 PE=3 SV=1 - [HTRAL_STAA3]	33.68	28	28	60	769	86.3496	7.10791	0.936051	0.892366	0.886119	0.904845	1.03069	1.06398	1.06957	1.05474	0.857881	0.00164686	0.0174726
A0A0U1MSC2	Probable malate:quinone oxidoreductase	mqo	Probable malate:quinone oxidoreductase OS=Staphylococcus aureus OX=1280 GN=mqo PE=3 SV=1 - [A0A0U1MSC2_STAAU]	43.29	22	22	86	492	54.7951	6.7124	1.05385	1.04208	1.02298	1.03963	1.09381	1.09352	1.07177	1.08637	0.956982	0.0156848	0.0592751
A0A133Q1Q5	Ribonucleoside-diphosphate reductase	HMPREF3211_01072	Ribonucleoside-diphosphate reductase OS=Staphylococcus aureus OX=1280 GN=HMPREF3211_01072 PE=3 SV=1 - [A0A133Q1Q5_STAAU]	28.51	12	18	69	698	79.7148	5.31299	0.936805	0.937386	0.922648	0.93228	0.969446	1.04588	1.04404	1.01979	0.914189	0.0269329	0.0837346
A0A0U1MQS8	Adenylosuccinate lyase	purB	Adenylosuccinate lyase OS=Staphylococcus aureus OX=1280 GN=purB PE=3 SV=1 - [A0A0U1MQS8_STAAU]	51.74	22	22	69	431	49.5583	5.85889	0.972716	0.979163	0.931306	0.961061	1.05479	1.05637	1.0517	1.05429	0.911574	0.00345876	0.0253476
A0A0E1VTT1	Phosphomethylpyrimidine kinase	thiD	Phosphomethylpyrimidine kinase OS=Staphylococcus aureus subsp. aureus USA300_TCH959 OX=450394 GN=thiD PE=4 SV=1 - [A0A0E1VTT1_STAA3]	62.68	13	13	36	276	29.8659	5.0083	0.912703	0.924007	0.913152	0.916621	0.982574	0.994274	0.984016	0.986955	0.928737	0.000175215	0.00696153
A0A0D1K0Q5	Aspartate aminotransferase	QU38_06840	Aspartate aminotransferase OS=Staphylococcus aureus subsp. aureus OX=46170 GN=QU38_06840 PE=4 SV=1 - [A0A0D1K0Q5_STAAU]	32.01	12	12	38	428	48.0012	5.32568	0.934954	0.972684	0.890116	0.932585	1.02346	1.03273	1.00166	1.01928	0.914943	0.0275504	0.0847399
A0A0H3JZ09	Iron-sulphur subunit of succinate dehydrogenase	sdhB	Iron-sulphur subunit of succinate dehydrogenase OS=Staphylococcus aureus (strain Mu50 / ATCC 700699) OX=158878 GN=sdhB PE=4 SV=1 - [A0A0H3JZ09_STAAM]	54.98	3	16	61	271	30.5631	7.92822	0.975265	0.941517	0.968876	0.961886	1.12685	1.08968	1.02599	1.08084	0.889943	0.0189296	0.0669263
A7X5D8	30S ribosomal protein S5	rpsE	30S ribosomal protein S5 OS=Staphylococcus aureus (strain Mu3 / ATCC 700698) OX=418127 GN=rpsE PE=3 SV=1 - [RS5_STAA1]	62.65	9	15	68	166	17.7316	9.87646	1.09868	1.03228	1.06153	1.06416	0.98771	0.958801	0.973188	0.973233	1.09343	0.0122461	0.0516435
A0A0E1XEZ5	AMP-binding enzyme	HMPREF0769_11957	AMP-binding enzyme OS=Staphylococcus aureus subsp. aureus MN8 OX=548470 GN=HMPREF0769_11957 PE=4 SV=1 - [A0A0E1XEZ5_STAAU]	35.92	15	22	70	568	64.3133	5.18604	1.12947	1.18232	1.09552	1.13577	1.07167	1.0399	1.03914	1.05024	1.08144	0.0356048	0.10114
A0A2C6MXJ8	Hydrolase	EP54_00300	Hydrolase OS=Staphylococcus aureus OX=1280 GN=EP54_00300 PE=4 SV=1 - [A0A2C6MXJ8_STAAU]	47.1	10	10	42	276	30.9855	4.86865	1.04067	1.04398	0.995644	1.02676	0.891813	0.862182	0.877276	0.87709	1.17065	0.00109062	0.0144619
Q2FWE6	Uracil phosphoribosyltransferase	upp	Uracil phosphoribosyltransferase OS=Staphylococcus aureus (strain NCTC 8325) OX=93061 GN=upp PE=3 SV=1 - [UPP_STAA8]	78.95	13	13	46	209	23.0352	6.55127	1.04451	1.07068	1.08575	1.06698	1.01865	0.988816	0.998356	1.00194	1.06491	0.0120691	0.0512379
A0A133PZR9	Protein/nucleic acid deglycase HchA	hchA	Protein/nucleic acid deglycase HchA OS=Staphylococcus aureus OX=1280 GN=hchA PE=3 SV=1 - [A0A133PZR9_STAAU]	20.21	7	7	54	292	32.1033	4.98291	1.02125	0.983589	1.04769	1.01751	0.861102	0.868949	0.889535	0.873195	1.16527	0.0021222	0.0199973
A0A455WLC8	Peptide deformylase	def	Peptide deformylase OS=Staphylococcus aureus OX=1280 GN=def PE=3 SV=1 - [A0A455WLC8_STAAU]	63.39	10	10	41	183	20.6176	6.1001	1.09928	1.08317	1.10391	1.09545	1.00386	1.04358	1.04944	1.03229	1.06119	0.0156121	0.0592751
Q2YYL3	50S ribosomal protein L18	rplR	50S ribosomal protein L18 OS=Staphylococcus aureus (strain bovine RF122 / ET3-1) OX=273036 GN=rplR PE=3 SV=1 - [RL18_STAAB]	58.82	8	8	65	119	13.1191	9.94971	1.0809	1.01686	1.09571	1.06449	1.00919	0.986133	0.975484	0.99027	1.07495	0.0469975	0.123191
A0A0E1X925	2,3-bisphosphoglycerate-independent phosphoglycerate mutase	gpmI	2,3-bisphosphoglycerate-independent phosphoglycerate mutase OS=Staphylococcus aureus subsp. aureus MN8 OX=548470 GN=gpmI PE=3 SV=1 - [A0A0E1X925_STAAU]	28.91	12	12	40	505	56.378	4.85596	0.998296	0.961627	1.03225	0.997391	0.881867	0.883571	0.844138	0.869858	1.14661	0.00613311	0.0344324
Q2FF34	Hydroxyethylthiazole kinase	thiM	Hydroxyethylthiazole kinase OS=Staphylococcus aureus (strain USA300) OX=367830 GN=thiM PE=3 SV=1 - [THIM_STAA3]	31.94	8	8	39	263	28.0726	4.65283	1.01461	0.965881	0.91685	0.965781	1.16665	1.12799	1.11711	1.13725	0.849225	0.00583622	0.0335583
A0A4P9QY69	Assimilatory sulfite reductase (NADPH) flavoprotein subunit	FF957_14310	Assimilatory sulfite reductase (NADPH) flavoprotein subunit OS=Staphylococcus aureus OX=1280 GN=FF957_14310 PE=4 SV=1 - [A0A4P9QY69_STAAU]	29.44	11	21	65	625	72.1293	4.66553	1.07385	1.0461	0.996708	1.03889	1.16453	1.13144	1.13721	1.14439	0.907806	0.0130414	0.0533079
A0A4P9B5A3	Phosphoglycerate kinase	E1948_03975	Phosphoglycerate kinase OS=Staphylococcus aureus OX=1280 GN=E1948_03975 PE=4 SV=1 - [A0A4P9B5A3_STAAU]	56.57	24	24	92	396	42.5764	5.2749	1.15075	1.16742	1.14957	1.15591	1.00564	1.0035	1.01065	1.0066	1.14833	1.69746e-05	0.00298758
Q6GC09	Nucleoid-associated protein SAS0436	SAS0436	Nucleoid-associated protein SAS0436 OS=Staphylococcus aureus (strain MSSA476) OX=282459 GN=SAS0436 PE=3 SV=1 - [Y436_STAAS]	82.86	7	7	46	105	11.5897	5.09717	1.1064	1.06255	1.08175	1.08357	0.967448	0.94724	0.938059	0.950916	1.1395	0.000992632	0.0137909
T1Y672	Putative aldo/keto reductase family protein	SAKOR_00591	Putative aldo/keto reductase family protein OS=Staphylococcus aureus subsp. aureus CN1 OX=1193576 GN=SAKOR_00591 PE=4 SV=1 - [T1Y672_STAAU]	48.72	10	11	34	312	35.4241	4.91943	1.19178	1.09718	1.14695	1.1453	0.991757	0.957628	0.958485	0.96929	1.18159	0.0039828	0.0269293
A0A3S4NHQ6	Glyceraldehyde-3-phosphate dehydrogenase	gapA	Glyceraldehyde-3-phosphate dehydrogenase OS=Staphylococcus aureus OX=1280 GN=gapA PE=3 SV=1 - [A0A3S4NHQ6_STAAU]	14.63	1	4	39	335	36.3625	4.91943	1.15139	1.10776	1.17454	1.14456	1.00825	1.02127	1.00866	1.01273	1.13018	0.00276248	0.0228145
A0A1Q8DD58	Isocitrate dehydrogenase [NADP]	BSZ10_08400	Isocitrate dehydrogenase [NADP] OS=Staphylococcus aureus OX=1280 GN=BSZ10_08400 PE=4 SV=1 - [A0A1Q8DD58_STAAU]	22.99	1	10	55	422	46.5719	4.93213	1.14781	1.13284	1.1803	1.15365	1.07535	0.982152	0.912446	0.989983	1.16532	0.0292448	0.089109
A0A1S6ATP0	Leucine--tRNA ligase	leuS	Leucine--tRNA ligase OS=Staphylococcus aureus OX=1280 GN=leuS PE=3 SV=1 - [A0A1S6ATP0_STAAU]	27.11	19	19	66	804	91.6151	5.16064	1.00879	0.997817	1.00036	1.00232	1.04601	1.05439	1.04043	1.04694	0.957381	0.00104244	0.0142024
A0A133PXX7	Multifunctional fusion protein	secD	Multifunctional fusion protein OS=Staphylococcus aureus OX=1280 GN=secD PE=3 SV=1 - [A0A133PXX7_STAAU]	19.62	15	15	46	739	82.0009	9.59814	0.966922	0.964756	0.962382	0.964687	1.00582	1.00747	0.99312	1.00213	0.962632	0.00136457	0.0162369
Q2FER5	DNA-directed RNA polymerase subunit alpha	rpoA	DNA-directed RNA polymerase subunit alpha OS=Staphylococcus aureus (strain USA300) OX=367830 GN=rpoA PE=3 SV=1 - [RPOA_STAA3]	45.22	14	14	54	314	34.9901	4.75439	1.05956	1.05156	1.07546	1.06219	1.01159	0.975573	0.966751	0.984639	1.07876	0.00731994	0.0380033
A0A0D1JH98	Betaine-aldehyde dehydrogenase	QU38_16060	Betaine-aldehyde dehydrogenase OS=Staphylococcus aureus subsp. aureus OX=46170 GN=QU38_16060 PE=3 SV=1 - [A0A0D1JH98_STAAU]	32.66	13	13	34	496	54.6027	5.07178	1.08689	1.11957	1.13399	1.11348	1.05235	0.995725	1.04019	1.02942	1.08166	0.0191594	0.0671836
A0A0H2WWF4	Alpha-amylase	malA	Alpha-amylase OS=Staphylococcus aureus (strain COL) OX=93062 GN=malA PE=3 SV=1 - [A0A0H2WWF4_STAAC]	19.85	9	9	29	549	63.8655	4.71631	1.02806	1.01467	1.04861	1.03045	0.93203	0.953651	0.91147	0.932384	1.10518	0.00333033	0.0252257
A0A0E8J2T6	UDP-N-acetylglucosamine 1-carboxyvinyltransferase	murA	UDP-N-acetylglucosamine 1-carboxyvinyltransferase OS=Staphylococcus aureus OX=1280 GN=murA PE=3 SV=1 - [A0A0E8J2T6_STAAU]	28.98	13	13	47	421	45.0257	5.80811	1.05591	1.03496	1.06958	1.05348	0.975829	0.964578	0.98396	0.974789	1.08073	0.00240756	0.0210194
A0A4P7P4M9	Fe-S cluster assembly protein SufD	sufD	Fe-S cluster assembly protein SufD OS=Staphylococcus aureus subsp. aureus OX=46170 GN=sufD PE=4 SV=1 - [A0A4P7P4M9_STAAU]	44.6	17	17	58	435	48.4917	5.74463	1.09869	1.06854	1.09606	1.08776	1.02102	1.01387	1.00306	1.01265	1.07417	0.00237583	0.0209705
A0A4U1RCF5	GTP-sensing pleiotropic transcriptional regulator CodY	codY	GTP-sensing pleiotropic transcriptional regulator CodY OS=Staphylococcus aureus OX=1280 GN=codY PE=4 SV=1 - [A0A4U1RCF5_STAAU]	59.14	15	15	57	257	28.7194	6.18896	1.05871	1.06776	1.06227	1.06292	1.00348	0.975574	0.957637	0.978898	1.08583	0.00348395	0.0253476
A0A0U1MG35	Glutamate--tRNA ligase	gltX	Glutamate--tRNA ligase OS=Staphylococcus aureus OX=1280 GN=gltX PE=3 SV=1 - [A0A0U1MG35_STAAU]	43.39	10	16	43	484	56.2844	5.2749	1.07748	1.07745	1.04139	1.06544	0.988011	1.00616	0.962468	0.985546	1.08107	0.0102364	0.0452389
A0A0E1VH22	Elongation factor 4	lepA	Elongation factor 4 OS=Staphylococcus aureus subsp. aureus USA300_TCH959 OX=450394 GN=lepA PE=3 SV=1 - [A0A0E1VH22_STAA3]	34.1	18	18	38	607	68.164	4.98291	0.97109	0.95315	0.998968	0.974403	1.04578	1.02842	1.04479	1.03966	0.93723	0.0107401	0.0469797
A0A2X2JVI0	Nucleoside diphosphate kinase	ndk_2	Nucleoside diphosphate kinase OS=Staphylococcus aureus OX=1280 GN=ndk_2 PE=3 SV=1 - [A0A2X2JVI0_STAAU]	76.62	3	6	36	77	8.42609	4.48779	0.9975	0.970287	0.941834	0.969873	1.10747	1.02691	1.12145	1.08528	0.893663	0.0263213	0.0826745
A6U3X0	50S ribosomal protein L22	rplV	50S ribosomal protein L22 OS=Staphylococcus aureus (strain JH1) OX=359787 GN=rplV PE=3 SV=1 - [RL22_STAA2]	69.23	8	8	44	117	12.827	9.92041	1.11098	1.0266	1.08789	1.07515	1.01261	0.974923	0.977289	0.988276	1.08791	0.0360167	0.101904
A1XFE1	FemA (Fragment)	femA	FemA (Fragment) OS=Staphylococcus aureus OX=1280 GN=femA PE=4 SV=1 - [A1XFE1_STAAU]	30.37	1	12	38	405	47.3298	6.771	1.05167	1.03547	1.06684	1.05133	0.975989	0.944022	0.99461	0.97154	1.08213	0.00999482	0.044486
P0A0F5	50S ribosomal protein L15	rplO	50S ribosomal protein L15 OS=Staphylococcus aureus (strain Mu50 / ATCC 700699) OX=158878 GN=rplO PE=3 SV=1 - [RL15_STAAM]	60.27	8	8	40	146	15.5874	10.2866	1.09593	1.08316	1.15388	1.11099	1.01402	1.00314	0.996027	1.0044	1.10613	0.0088862	0.0415921
A0A380DYD6	Transcription termination/antitermination protein NusA	nusA	Transcription termination/antitermination protein NusA OS=Staphylococcus aureus OX=1280 GN=nusA PE=3 SV=1 - [A0A380DYD6_STAAU]	30	10	10	38	390	43.6256	4.729	1.02739	1.0116	1.01951	1.0195	0.999348	1.00278	0.995976	0.999367	1.02015	0.0153858	0.0586635
A0A077ULY2	Adenylosuccinate synthetase	purA	Adenylosuccinate synthetase OS=Staphylococcus aureus OX=1280 GN=purA PE=3 SV=1 - [A0A077ULY2_STAAU]	37.47	14	14	41	427	47.5393	5.22412	1.13667	1.1063	1.07914	1.10737	1.03532	0.995948	0.986566	1.00594	1.10083	0.0104966	0.0461541
Q2FVD5	Uncharacterized oxidoreductase SAOUHSC_02778	SAOUHSC_02778	Uncharacterized oxidoreductase SAOUHSC_02778 OS=Staphylococcus aureus (strain NCTC 8325) OX=93061 GN=SAOUHSC_02778 PE=3 SV=1 - [Y2778_STAA8]	58.44	10	10	38	231	24.5889	5.2749	1.10098	1.11216	1.13864	1.11726	0.965417	0.964157	0.966306	0.965294	1.15743	0.00016986	0.00696153
A0A2S6DJC6	Pyridoxal 5'-phosphate synthase subunit PdxS	pdxS	Pyridoxal 5'-phosphate synthase subunit PdxS OS=Staphylococcus aureus OX=1280 GN=pdxS PE=3 SV=1 - [A0A2S6DJC6_STAAU]	22.22	1	7	44	279	29.9145	5.35107	1.11968	1.22436	1.2183	1.18745	1.08339	0.95764	1.05182	1.03095	1.1518	0.0368425	0.10342
A0A4U0B270	30S ribosomal protein S20	FAF30_12275	30S ribosomal protein S20 OS=Staphylococcus aureus subsp. aureus OX=46170 GN=FAF30_12275 PE=4 SV=1 - [A0A4U0B270_STAAU]	45.78	5	5	50	83	9.01493	10.6968	1.04026	1.04455	1.05224	1.04568	0.996639	0.982317	0.984856	0.987937	1.05845	0.000510557	0.0102064
Q2YWT2	Putative peptidyl-prolyl cis-trans isomerase	SAB0821	Putative peptidyl-prolyl cis-trans isomerase OS=Staphylococcus aureus (strain bovine RF122 / ET3-1) OX=273036 GN=SAB0821 PE=3 SV=1 - [PPI1_STAAB]	64.97	10	10	65	197	21.6055	4.67822	0.779723	0.792209	0.775774	0.782568	0.849007	0.898443	0.880732	0.876061	0.893281	0.0036183	0.0258848
A0A0D1HNT5	Uridylyltransferase	QU38_03775	Uridylyltransferase OS=Staphylococcus aureus subsp. aureus OX=46170 GN=QU38_03775 PE=4 SV=1 - [A0A0D1HNT5_STAAU]	39.49	19	19	59	395	44.8376	4.97021	0.981615	0.971614	0.907607	0.953612	1.05025	1.05009	1.04286	1.04773	0.910168	0.015635	0.0592751
A0A0E1VMA5	50S ribosomal protein L9	rplI	50S ribosomal protein L9 OS=Staphylococcus aureus subsp. aureus USA300_TCH959 OX=450394 GN=rplI PE=3 SV=1 - [A0A0E1VMA5_STAA3]	62.16	11	11	39	148	16.5	9.37842	1.071	1.0549	1.05436	1.06009	1.03088	1.04315	1.01565	1.02989	1.02932	0.0351894	0.100491
A0A0H3JSD7	Uncharacterized protein	SAV1929	Uncharacterized protein OS=Staphylococcus aureus (strain Mu50 / ATCC 700699) OX=158878 GN=SAV1929 PE=4 SV=1 - [A0A0H3JSD7_STAAM]	51.87	9	9	52	187	21.902	5.33838	0.972848	1.01167	0.999297	0.994606	0.95136	0.963597	0.93612	0.950359	1.04656	0.0337136	0.0976484
A0A0H3JRL4	Nfu_N domain-containing protein	SAV1430	Nfu_N domain-containing protein OS=Staphylococcus aureus (strain Mu50 / ATCC 700699) OX=158878 GN=SAV1430 PE=1 SV=1 - [A0A0H3JRL4_STAAM]	68.67	5	5	28	83	9.40065	4.70361	0.909647	0.782584	0.866943	0.853058	0.702215	0.744201	0.748658	0.731691	1.16587	0.0390708	0.108185
A0A077UN08	33 kDa chaperonin	hslO	33 kDa chaperonin OS=Staphylococcus aureus OX=1280 GN=hslO PE=3 SV=1 - [A0A077UN08_STAAU]	43	11	11	40	293	31.8699	5.12256	1.00038	0.984941	0.998036	0.994452	1.03187	1.0494	1.06719	1.04949	0.947561	0.00814529	0.0400524
A0A4P9RCX6	DNA topoisomerase (ATP-hydrolyzing) subunit B	gyrB	DNA topoisomerase (ATP-hydrolyzing) subunit B OS=Staphylococcus aureus OX=1280 GN=gyrB PE=4 SV=1 - [A0A4P9RCX6_STAAU]	39.91	17	24	58	644	72.4279	5.80811	0.938695	0.974833	0.960196	0.957908	0.984658	0.986542	0.999955	0.990385	0.967207	0.0481896	0.124942
A0A4P9V8U6	Class 1b ribonucleoside-diphosphate reductase subunit beta	nrdF	Class 1b ribonucleoside-diphosphate reductase subunit beta OS=Staphylococcus aureus OX=1280 GN=nrdF PE=4 SV=1 - [A0A4P9V8U6_STAAU]	32.2	11	11	38	323	37.4714	4.90674	0.911652	0.94009	0.885646	0.912463	0.999999	1.06581	1.02449	1.0301	0.885802	0.0090372	0.0418216
A0A0H2WY98	N-acetylglucosamine-6-phosphate deacetylase	nagA	N-acetylglucosamine-6-phosphate deacetylase OS=Staphylococcus aureus (strain COL) OX=93062 GN=nagA PE=3 SV=1 - [A0A0H2WY98_STAAC]	23.92	9	9	35	393	43.0887	5.70654	1.0304	1.0446	1.02224	1.03241	1.07851	1.08851	1.0661	1.07771	0.957972	0.00792259	0.0393132
A0A2S6D0J7	Glutamate-1-semialdehyde 2,1-aminomutase	hemL	Glutamate-1-semialdehyde 2,1-aminomutase OS=Staphylococcus aureus OX=1280 GN=hemL PE=3 SV=1 - [A0A2S6D0J7_STAAU]	31.7	11	11	42	429	46.7548	5.24951	0.975619	1.00867	0.965675	0.983323	1.03574	1.04115	1.01822	1.0317	0.953107	0.0303328	0.0916412
A0A4V1GFY2	Phosphopentomutase	deoB	Phosphopentomutase OS=Staphylococcus aureus OX=1280 GN=deoB PE=4 SV=1 - [A0A4V1GFY2_STAAU]	50.26	15	15	53	392	43.7531	5.14795	1.02898	1.00025	1.05337	1.02753	0.937233	0.93439	0.94802	0.939881	1.09326	0.00528616	0.0315018
A0A0U1MGZ3	Probable transcriptional regulatory protein BN1321_160003	yeeI	Probable transcriptional regulatory protein BN1321_160003 OS=Staphylococcus aureus OX=1280 GN=yeeI PE=3 SV=1 - [A0A0U1MGZ3_STAAU]	29.83	3	6	27	238	26.3041	4.76709	0.912492	0.892123	0.870492	0.891702	0.964556	0.982417	0.975643	0.974205	0.915312	0.00333748	0.0252257
A0A0D6HTM5	ABC transporter ATP-binding protein	ykoD_1	ABC transporter ATP-binding protein OS=Staphylococcus aureus OX=1280 GN=ykoD_1 PE=4 SV=1 - [A0A0D6HTM5_STAAU]	34.12	14	14	29	466	53.2827	5.5415	0.996638	1.00622	0.945338	0.982733	1.10897	1.11969	1.05726	1.09531	0.897222	0.0140288	0.055551
A0A4T0WT70	Stage V sporulation protein G	SA21204_0949	Stage V sporulation protein G OS=Staphylococcus aureus subsp. aureus 21204 OX=904733 GN=SA21204_0949 PE=4 SV=1 - [A0A4T0WT70_STAAU]	71	6	6	44	100	11.2827	4.80518	1.10949	1.03619	1.04259	1.06276	0.899107	0.939806	0.953889	0.930934	1.1416	0.00998952	0.044486
A0A0D1JK82	Cytosol aminopeptidase	QU38_11325	Cytosol aminopeptidase OS=Staphylococcus aureus subsp. aureus OX=46170 GN=QU38_11325 PE=3 SV=1 - [A0A0D1JK82_STAAU]	25.66	12	12	45	491	54.1396	6.07471	0.996367	1.03942	0.929554	0.988448	1.06628	1.10397	1.08957	1.08661	0.909665	0.0439235	0.117883
A0A0D1JLY3	Sucrose-6-phosphate hydrolase	QU38_06710	Sucrose-6-phosphate hydrolase OS=Staphylococcus aureus subsp. aureus OX=46170 GN=QU38_06710 PE=3 SV=1 - [A0A0D1JLY3_STAAU]	33.2	17	17	47	494	57.8336	5.43994	1.03339	1.03998	1.02768	1.03368	0.991648	0.984847	1.01249	0.996328	1.03749	0.0144843	0.0562324
P66356	30S ribosomal protein S11	rpsK	30S ribosomal protein S11 OS=Staphylococcus aureus (strain Mu50 / ATCC 700699) OX=158878 GN=rpsK PE=3 SV=1 - [RS11_STAAM]	41.09	2	5	38	129	13.8734	11.2095	1.06848	1.09694	1.12461	1.09668	0.964886	0.934545	0.965698	0.955043	1.1483	0.00179153	0.017991
A0A380DFN4	Transaldolase	tal	Transaldolase OS=Staphylococcus aureus OX=1280 GN=tal PE=4 SV=1 - [A0A380DFN4_STAAU]	17.37	1	4	24	236	25.7122	4.70361	0.975915	1.05906	1.04319	1.02605	0.878367	0.893959	0.887167	0.886497	1.15742	0.0057218	0.0331678
A0A0E1AD46	Acetyl-CoA acetyltransferase	thl	Acetyl-CoA acetyltransferase OS=Staphylococcus aureus subsp. aureus Z172 OX=1406863 GN=thl PE=3 SV=1 - [A0A0E1AD46_STAAU]	36.64	10	12	30	393	41.7055	5.2876	1.09723	1.09964	1.0373	1.07806	0.992326	0.98036	0.970024	0.980903	1.09905	0.0104718	0.0461541
A0A0E1X6N1	Histidine--tRNA ligase	hisS	Histidine--tRNA ligase OS=Staphylococcus aureus subsp. aureus MN8 OX=548470 GN=hisS PE=3 SV=1 - [A0A0E1X6N1_STAAU]	35	15	15	41	420	48.2243	5.37646	0.955418	0.914869	0.902436	0.924241	1.09613	1.0823	1.05374	1.07739	0.857853	0.00165005	0.0174726
A0A484VZH0	Acid sugar phosphatase	nagD	Acid sugar phosphatase OS=Staphylococcus aureus OX=1280 GN=nagD PE=3 SV=1 - [A0A484VZH0_STAAU]	42.08	9	9	31	259	27.9562	4.61475	0.911913	0.866905	0.89674	0.891853	0.936211	0.974158	0.951175	0.953848	0.935006	0.0227595	0.0744382
Q5HHB9	Signal peptidase IB	spsB	Signal peptidase IB OS=Staphylococcus aureus (strain COL) OX=93062 GN=spsB PE=1 SV=2 - [LEP_STAAC]	57.07	14	14	45	191	21.6644	9.02686	0.956878	0.971423	0.985062	0.971121	0.916221	0.954125	0.920581	0.930309	1.04387	0.0478752	0.124426
A0A0H3JRS7	Glucokinase	glcK	Glucokinase OS=Staphylococcus aureus (strain Mu50 / ATCC 700699) OX=158878 GN=glcK PE=4 SV=1 - [A0A0H3JRS7_STAAM]	29.88	8	8	21	328	35.0698	5.37646	1.06359	1.03798	1.03258	1.04472	1.09276	1.10836	1.13628	1.11247	0.939099	0.0131105	0.0533142
T1YE80	Putative membrane spanning protein	SAKOR_02644	Putative membrane spanning protein OS=Staphylococcus aureus subsp. aureus CN1 OX=1193576 GN=SAKOR_02644 PE=4 SV=1 - [T1YE80_STAAU]	17.64	20	20	53	992	108.608	9.30518	1.0407	1.01721	1.06661	1.04151	0.88942	0.915116	0.931377	0.911971	1.14204	0.0023168	0.020822
A0A1L1JWB0	Hypoxanthine phosphoribosyltransferase	hpt	Hypoxanthine phosphoribosyltransferase OS=Staphylococcus aureus OX=1280 GN=hpt PE=3 SV=1 - [A0A1L1JWB0_STAAU]	66.48	10	10	37	179	20.1996	5.19873	1.02088	1.02076	1.01134	1.01766	0.995826	0.968389	0.968243	0.977486	1.0411	0.0143563	0.0559348
A0A0D3Q462	Uncharacterized protein	EP54_07515	Uncharacterized protein OS=Staphylococcus aureus OX=1280 GN=EP54_07515 PE=4 SV=1 - [A0A0D3Q462_STAAU]	42.21	26	26	64	507	57.887	7.84033	0.964355	0.900974	0.958855	0.941395	1.07844	1.03235	1.05532	1.05537	0.892007	0.00930775	0.0425412
A0A0D6HQA2	Putative competence-damage inducible protein	cinA	Putative competence-damage inducible protein OS=Staphylococcus aureus OX=1280 GN=cinA PE=3 SV=1 - [A0A0D6HQA2_STAAU]	32.64	13	13	36	383	43.2406	6.25244	0.964527	0.990541	0.979143	0.97807	1.04167	1.05431	1.0695	1.05516	0.92694	0.00219787	0.020177
A0A4P9B1Y5	Molybdate ABC transporter substrate-binding protein	modA	Molybdate ABC transporter substrate-binding protein OS=Staphylococcus aureus OX=1280 GN=modA PE=4 SV=1 - [A0A4P9B1Y5_STAAU]	39.92	3	12	39	258	28.7921	9.15869	0.930053	0.975769	0.926671	0.944165	1.03796	1.0485	1.09902	1.06183	0.889188	0.00877145	0.041334
A0A0D6GIE2	Gfo/Idh/MocA family oxidoreductase	ycjS_1	Gfo/Idh/MocA family oxidoreductase OS=Staphylococcus aureus OX=1280 GN=ycjS_1 PE=4 SV=1 - [A0A0D6GIE2_STAAU]	32.96	12	12	40	358	39.1552	5.26221	0.989816	0.96859	1.00198	0.986797	1.08741	1.08125	1.08908	1.08591	0.908726	0.000591474	0.0112101
A0A0D1IAC6	General stress protein	QU38_07190	General stress protein OS=Staphylococcus aureus subsp. aureus OX=46170 GN=QU38_07190 PE=4 SV=1 - [A0A0D1IAC6_STAAU]	63.16	7	7	20	171	18.6485	4.76709	0.855749	0.824584	0.846845	0.842393	0.782367	0.801343	0.787738	0.790483	1.06567	0.00875556	0.041334
P60386	Redox-sensing transcriptional repressor Rex	rex	Redox-sensing transcriptional repressor Rex OS=Staphylococcus aureus (strain N315) OX=158879 GN=rex PE=3 SV=1 - [REX_STAAN]	40.28	8	8	26	211	23.5845	5.50342	0.993922	0.988099	0.957566	0.979862	1.07671	1.11129	1.12296	1.10366	0.887833	0.00228759	0.0206462
A0A2C9TIT1	S-adenosylmethionine synthase	metK	S-adenosylmethionine synthase OS=Staphylococcus aureus OX=1280 GN=metK PE=3 SV=1 - [A0A2C9TIT1_STAAU]	33.75	11	11	26	397	43.6422	5.0083	0.987526	0.988147	1.01262	0.996099	1.0562	1.04767	1.04088	1.04825	0.950251	0.00511947	0.0311053
A0A0Y9U704	3-oxoadipate enol-lactonase	dehH1	3-oxoadipate enol-lactonase OS=Staphylococcus aureus OX=1280 GN=dehH1 PE=4 SV=1 - [A0A0Y9U704_STAAU]	30.45	9	9	39	266	30.9359	5.80811	1.0078	0.99269	0.989412	0.996635	1.03309	1.04385	1.03864	1.03853	0.959661	0.00291711	0.0237251
A0A0D1IP51	Aldo/keto reductase	FAF10_04725	Aldo/keto reductase OS=Staphylococcus aureus subsp. aureus OX=46170 GN=FAF10_04725 PE=4 SV=1 - [A0A0D1IP51_STAAU]	33.69	9	9	33	279	32.3393	5.33838	1.04455	1.07458	1.07392	1.06435	0.943198	0.967856	0.991723	0.967592	1.1	0.00486274	0.0300619
A7X5F7	30S ribosomal protein S19	rpsS	30S ribosomal protein S19 OS=Staphylococcus aureus (strain Mu3 / ATCC 700698) OX=418127 GN=rpsS PE=3 SV=1 - [RS19_STAA1]	56.52	6	9	75	92	10.6086	9.99365	1.14381	1.06953	1.12977	1.11437	0.987069	0.922907	0.943501	0.951159	1.17159	0.00528711	0.0315018
A0A0H2WWF0	Oxidoreductase, aldo/keto reductase family	SACOL1543	Oxidoreductase, aldo/keto reductase family OS=Staphylococcus aureus (strain COL) OX=93062 GN=SACOL1543 PE=4 SV=1 - [A0A0H2WWF0_STAAC]	35.43	10	10	33	302	33.4852	5.43994	1.08902	1.09775	1.07404	1.08694	0.969451	0.959763	0.946886	0.9587	1.13376	0.000175747	0.00696153
A0A0U1MQ50	Calcineurin-like phosphoesterase family protein	BN1321_290014	Calcineurin-like phosphoesterase family protein OS=Staphylococcus aureus OX=1280 GN=BN1321_290014 PE=4 SV=1 - [A0A0U1MQ50_STAAU]	37.69	13	13	36	398	46.2439	5.021	0.963126	0.955602	0.977828	0.965519	1.02112	1.01322	1.0237	1.01935	0.947191	0.00175474	0.0178228
A0A2I7Y7Z1	MSCRAMM family adhesin SdrE	BTN44_09860	MSCRAMM family adhesin SdrE OS=Staphylococcus aureus OX=1280 GN=BTN44_09860 PE=4 SV=1 - [A0A2I7Y7Z1_STAAU]	15.48	12	16	35	1137	123.479	4.51318	0.772676	0.711315	0.766977	0.750323	0.6736	0.671357	0.645482	0.66348	1.13089	0.0157413	0.0593837
A0A484W760	Adenylate kinase	adk	Adenylate kinase OS=Staphylococcus aureus OX=1280 GN=adk PE=3 SV=1 - [A0A484W760_STAAU]	59.53	13	13	34	215	24.0073	4.98291	1.0455	1.04194	1.07188	1.05311	0.98253	0.982161	0.942174	0.968955	1.08685	0.00680938	0.0365165
A0A2I7Y531	RNA polymerase sigma factor SigA	sigA	RNA polymerase sigma factor SigA OS=Staphylococcus aureus OX=1280 GN=sigA PE=3 SV=1 - [A0A2I7Y531_STAAU]	41.3	15	15	38	368	42.144	5.10986	1.1411	1.09654	1.129	1.12221	1.01678	1.00476	0.946045	0.989195	1.13447	0.00651935	0.0355737
A0A4P9ASN1	Molecular chaperone DnaJ	dnaJ	Molecular chaperone DnaJ OS=Staphylococcus aureus OX=1280 GN=dnaJ PE=4 SV=1 - [A0A4P9ASN1_STAAU]	40.37	8	16	48	379	41.8336	6.17627	1.12148	1.11895	1.13315	1.12453	1.02652	1.04857	1.03624	1.03711	1.08429	0.000349351	0.00911295
A0A0U1MML4	Two-component response regulator	resD	Two-component response regulator OS=Staphylococcus aureus OX=1280 GN=resD PE=4 SV=1 - [A0A0U1MML4_STAAU]	43.15	6	9	27	241	28.1294	5.35107	0.995969	0.956027	0.924209	0.958735	1.04276	1.03735	1.05141	1.04384	0.918472	0.0158386	0.0596456
A0A0H3JQN9	ABC transporter ATP-binding protein homologue	SAV0842	ABC transporter ATP-binding protein homologue OS=Staphylococcus aureus (strain Mu50 / ATCC 700699) OX=158878 GN=SAV0842 PE=4 SV=1 - [A0A0H3JQN9_STAAM]	50.59	14	14	45	253	28.2574	4.97021	1.03187	1.03979	1.03346	1.03504	1.00804	0.993273	0.996507	0.999273	1.03579	0.0021654	0.0200007
P67417	Urocanate hydratase	hutU	Urocanate hydratase OS=Staphylococcus aureus (strain N315) OX=158879 GN=hutU PE=1 SV=1 - [HUTU_STAAN]	31.83	18	18	38	553	60.5947	5.37646	0.992151	0.938436	0.995849	0.975478	1.0896	1.04388	1.03632	1.0566	0.923224	0.0312353	0.093183
A0A4T9Z2P4	30S ribosomal protein S12	FAF10_04080	30S ribosomal protein S12 OS=Staphylococcus aureus subsp. aureus OX=46170 GN=FAF10_04080 PE=4 SV=1 - [A0A4T9Z2P4_STAAU]	56.93	9	9	42	137	15.3054	11.3706	0.932559	0.939924	0.945916	0.939466	1.00789	0.989428	0.965893	0.987735	0.951132	0.0193426	0.0674398
A0A0E1VXH7	4-phosphoerythronate dehydrogenase	pdxB	4-phosphoerythronate dehydrogenase OS=Staphylococcus aureus subsp. aureus USA300_TCH959 OX=450394 GN=pdxB PE=3 SV=1 - [A0A0E1VXH7_STAA3]	36.97	15	15	34	330	36.6596	5.21143	0.944274	0.971516	0.954993	0.956928	1.07655	1.07452	1.11279	1.08795	0.879568	0.000885372	0.0129864
P66629	30S ribosomal protein S8	rpsH	30S ribosomal protein S8 OS=Staphylococcus aureus (strain Mu50 / ATCC 700699) OX=158878 GN=rpsH PE=3 SV=1 - [RS8_STAAM]	32.58	6	6	33	132	14.822	9.33447	1.11941	1.1038	1.1358	1.11967	1.03318	1.01072	0.996392	1.01343	1.10483	0.00168018	0.0175313
A0A380DQY4	dITP/XTP pyrophosphatase	rdgB	dITP/XTP pyrophosphatase OS=Staphylococcus aureus OX=1280 GN=rdgB PE=3 SV=1 - [A0A380DQY4_STAAU]	26.04	6	6	28	192	21.0486	4.91943	1.11662	1.09183	1.04991	1.08612	0.971962	0.965856	0.964699	0.967506	1.1226	0.00375905	0.0263626
A0A0H3JS97	Similar to bacterioferritin comigratory protein	SAV1863	Similar to bacterioferritin comigratory protein OS=Staphylococcus aureus (strain Mu50 / ATCC 700699) OX=158878 GN=SAV1863 PE=4 SV=1 - [A0A0H3JS97_STAAM]	65.56	11	11	35	151	17.2489	5.68115	1.05479	1.11257	1.08056	1.08264	0.999044	1.02087	1.01949	1.01313	1.0686	0.018595	0.066071
A0A2I7Y6K9	Cell-wall binding lipoprotein	BTN44_07300	Cell-wall binding lipoprotein OS=Staphylococcus aureus OX=1280 GN=BTN44_07300 PE=4 SV=1 - [A0A2I7Y6K9_STAAU]	47.12	13	13	54	208	23.8028	9.34912	1.04604	1.03421	1.01527	1.03184	0.96342	0.937326	0.944667	0.948471	1.0879	0.00215828	0.0200007
A0A2X2M469	GTP-binding protein TypA/BipA	typA	GTP-binding protein TypA/BipA OS=Staphylococcus aureus OX=1280 GN=typA PE=4 SV=1 - [A0A2X2M469_STAAU]	31.63	1	12	27	392	43.8584	4.80518	1.02059	1.04289	0.971793	1.01176	1.09853	1.05967	1.14179	1.1	0.919784	0.0495274	0.127396
P66173	50S ribosomal protein L29	rpmC	50S ribosomal protein L29 OS=Staphylococcus aureus (strain N315) OX=158879 GN=rpmC PE=1 SV=1 - [RL29_STAAN]	55.07	4	4	16	69	8.08539	9.59814	1.17788	1.08037	1.2207	1.15965	1.00593	0.973477	0.95948	0.97963	1.18376	0.014667	0.0568347
Q99U42	Cell cycle protein GpsB	gpsB	Cell cycle protein GpsB OS=Staphylococcus aureus (strain Mu50 / ATCC 700699) OX=158878 GN=gpsB PE=3 SV=1 - [GPSB_STAAM]	51.75	5	6	47	114	13.1427	6.18896	1.00452	0.987946	1.01253	1.00167	0.925007	0.960249	0.973505	0.952921	1.05115	0.0394552	0.108756
Q2FYF5	Cytidylate kinase	SAOUHSC_01496	Cytidylate kinase OS=Staphylococcus aureus (strain NCTC 8325) OX=93061 GN=SAOUHSC_01496 PE=3 SV=1 - [Q2FYF5_STAA8]	57.92	4	10	27	183	20.9647	5.09717	0.941724	0.984071	0.97439	0.966728	1.03624	1.03836	1.07144	1.04868	0.921853	0.00877783	0.041334
A0A0D6HLS2	Carboxy-terminal processing proteinase ctpA	ctpA	Carboxy-terminal processing proteinase ctpA OS=Staphylococcus aureus OX=1280 GN=ctpA PE=3 SV=1 - [A0A0D6HLS2_STAAU]	37.3	3	20	42	496	55.2272	9.11475	0.899611	0.879983	0.902238	0.893944	0.951602	0.965075	0.912855	0.943177	0.9478	0.0454711	0.120511
A0A484W918	30S ribosomal protein S13	rpsM	30S ribosomal protein S13 OS=Staphylococcus aureus OX=1280 GN=rpsM PE=3 SV=1 - [A0A484W918_STAAU]	46.09	7	7	42	115	13.2123	10.3013	1.07536	1.01125	1.09799	1.06153	0.975082	0.941065	0.937317	0.951155	1.11605	0.0181936	0.0652171
A0A2S6D3L8	Methionyl-tRNA formyltransferase	fmt	Methionyl-tRNA formyltransferase OS=Staphylococcus aureus OX=1280 GN=fmt PE=3 SV=1 - [A0A2S6D3L8_STAAU]	40.19	11	11	28	311	34.238	5.43994	1.15874	1.09809	1.11254	1.12312	1.05285	0.996573	0.9491	0.999509	1.12367	0.0244677	0.0785832
A0A1Q8DBT7	Succinate dehydrogenase iron-sulfur subunit	BSZ10_11040	Succinate dehydrogenase iron-sulfur subunit OS=Staphylococcus aureus OX=1280 GN=BSZ10_11040 PE=4 SV=1 - [A0A1Q8DBT7_STAAU]	24.11	1	6	27	282	31.8516	7.48877	1.00022	0.949192	0.939108	0.96284	1.17808	1.09609	1.04682	1.107	0.869776	0.0278858	0.0853229
A0A380E9V3	Two-component response regulator	vicR	Two-component response regulator OS=Staphylococcus aureus OX=1280 GN=vicR PE=4 SV=1 - [A0A380E9V3_STAAU]	57.78	13	13	42	225	26.3233	5.32568	1.02069	1.03385	1.0518	1.03544	1.00084	0.977058	0.980798	0.986232	1.0499	0.0134431	0.0541522
A0A0E1VJY6	Cysteine--tRNA ligase	cysS	Cysteine--tRNA ligase OS=Staphylococcus aureus subsp. aureus USA300_TCH959 OX=450394 GN=cysS PE=3 SV=1 - [A0A0E1VJY6_STAA3]	30.69	12	12	25	466	53.6518	5.38916	0.970625	0.987159	1.00008	0.985956	1.03554	1.03935	1.02768	1.03419	0.953361	0.00630793	0.0348648
A0A2D1CK30	30S ribosomal protein S10	rpsJ	30S ribosomal protein S10 OS=Staphylococcus aureus OX=1280 GN=rpsJ PE=3 SV=1 - [A0A2D1CK30_STAAU]	60.2	5	5	29	98	11.013	9.56885	1.08633	1.04858	1.13541	1.09011	1.02367	0.986577	0.994516	1.00159	1.08838	0.0324963	0.0957432
A0A380DHA6	2-amino-3-ketobutyrate coenzyme A ligase	kbl	2-amino-3-ketobutyrate coenzyme A ligase OS=Staphylococcus aureus OX=1280 GN=kbl PE=3 SV=1 - [A0A380DHA6_STAAU]	19.95	1	7	44	396	43.07	5.64307	1.18001	1.06503	1.15844	1.13449	1.00405	1.0145	0.987275	1.00194	1.13229	0.0214877	0.0724956
P66195	50S ribosomal protein L31 type B	rpmE2	50S ribosomal protein L31 type B OS=Staphylococcus aureus (strain Mu50 / ATCC 700699) OX=158878 GN=rpmE2 PE=3 SV=1 - [RL31B_STAAM]	78.57	6	6	28	84	9.71678	8.44092	1.15591	1.09395	1.1553	1.13505	0.949648	0.985591	0.972242	0.96916	1.17117	0.0019826	0.0190237
A0A0H2WVY5	Uncharacterized protein	SACOL1358	Uncharacterized protein OS=Staphylococcus aureus (strain COL) OX=93062 GN=SACOL1358 PE=4 SV=1 - [A0A0H2WVY5_STAAC]	31.34	8	8	25	284	32.8309	7.03467	0.948688	0.921127	0.868689	0.912835	1.04028	1.05279	1.0418	1.04496	0.873561	0.00514551	0.0311053
A0A133PYY7	Zinc-type alcohol dehydrogenase-like protein	HMPREF3211_01514	Zinc-type alcohol dehydrogenase-like protein OS=Staphylococcus aureus OX=1280 GN=HMPREF3211_01514 PE=3 SV=1 - [A0A133PYY7_STAAU]	24.91	4	7	25	293	32.7527	5.2876	1.24245	1.11658	1.19999	1.18634	1.04991	0.983289	1.00565	1.01295	1.17118	0.0143189	0.0559306
A0A380EG94	Organic hydroperoxide resistance protein	NCTC10702_01341	Organic hydroperoxide resistance protein OS=Staphylococcus aureus OX=1280 GN=NCTC10702_01341 PE=4 SV=1 - [A0A380EG94_STAAU]	50	8	8	34	140	15.3436	4.91943	0.874514	0.852699	0.846959	0.858058	0.75876	0.723966	0.67776	0.720162	1.19148	0.00520954	0.0313011
A0A077VPG4	50S ribosomal protein L23	rplW	50S ribosomal protein L23 OS=Staphylococcus aureus OX=1280 GN=rplW PE=3 SV=1 - [A0A077VPG4_STAAU]	59.34	7	7	38	91	10.6256	9.90576	1.02564	1.05894	1.07851	1.05437	0.97748	0.993224	0.960072	0.976925	1.07927	0.0130082	0.0533079
A0A0H3JRZ9	Pseudouridine synthase	SAV1197	Pseudouridine synthase OS=Staphylococcus aureus (strain Mu50 / ATCC 700699) OX=158878 GN=SAV1197 PE=3 SV=1 - [A0A0H3JRZ9_STAAM]	38.69	11	11	31	305	34.5827	6.0874	0.981809	0.962864	0.980441	0.975038	0.996331	1.04462	1.05281	1.03125	0.94549	0.0393612	0.108637
A0A0H3JTE0	Probable type I site-specific deoxyribonuclease LldI chain	hsdM	Probable type I site-specific deoxyribonuclease LldI chain OS=Staphylococcus aureus (strain Mu50 / ATCC 700699) OX=158878 GN=hsdM PE=4 SV=1 - [A0A0H3JTE0_STAAM]	22.97	11	11	25	518	59.3815	4.75439	0.967016	0.918357	0.948629	0.944668	1.04236	1.04148	1.03928	1.04104	0.907426	0.00247064	0.0213093
A0A455X3J6	Diacetyl reductase ((S)-acetoin forming)	SAKG03_01230	Diacetyl reductase ((S)-acetoin forming) OS=Staphylococcus aureus OX=1280 GN=SAKG03_01230 PE=4 SV=1 - [A0A455X3J6_STAAU]	22.87	7	7	24	258	27.1888	5.16064	1.18234	1.18229	1.1466	1.17041	1.03784	1.03136	1.02573	1.03164	1.13451	0.000363767	0.00929431
A0A0H3JS16	Uncharacterized protein	SAV1839	Uncharacterized protein OS=Staphylococcus aureus (strain Mu50 / ATCC 700699) OX=158878 GN=SAV1839 PE=4 SV=1 - [A0A0H3JS16_STAAM]	65.29	8	8	24	121	13.2038	6.11279	1.04528	1.02176	1.0265	1.03118	0.969667	0.9294	0.944374	0.947814	1.08796	0.00375805	0.0263626
A0A2X2JZ55	Tryptophanyl-tRNA synthetase proteobacterial type	trpS	Tryptophanyl-tRNA synthetase proteobacterial type OS=Staphylococcus aureus OX=1280 GN=trpS PE=3 SV=1 - [A0A2X2JZ55_STAAU]	44.21	12	12	41	233	26.3368	8.79248	0.926634	0.956192	0.922687	0.935171	1.01805	1.02294	1	1.01366	0.922565	0.00344797	0.0253476
X5DZ51	Ribosomal silencing factor RsfS	rsfS	Ribosomal silencing factor RsfS OS=Staphylococcus aureus OX=1280 GN=rsfS PE=3 SV=1 - [X5DZ51_STAAU]	59.83	6	6	20	117	13.4737	4.79248	0.940584	0.905362	0.946878	0.930942	0.981775	1.0708	1.06802	1.0402	0.894967	0.0267907	0.0834138
A0A2Y9TLK8	SMP-30/gluconolactonase/LRE family protein	RK64_00535	SMP-30/gluconolactonase/LRE family protein OS=Staphylococcus aureus OX=1280 GN=RK64_00535 PE=4 SV=1 - [A0A2Y9TLK8_STAAU]	31.89	10	10	26	323	35.8098	5.10986	0.974944	1.03208	0.984909	0.997311	0.867499	0.888312	0.849179	0.86833	1.14854	0.00352258	0.0254554
A0A077UI73	Cyclic-di-AMP phosphodiesterase	ERS140147_01173	Cyclic-di-AMP phosphodiesterase OS=Staphylococcus aureus OX=1280 GN=ERS140147_01173 PE=3 SV=1 - [A0A077UI73_STAAU]	21.68	15	15	38	655	73.8931	5.35107	0.919802	0.953501	0.917759	0.930354	0.967388	0.993785	1.00203	0.987733	0.941909	0.0212492	0.0718042
A0A133PYW5	Uncharacterized protein	HMPREF3211_01512	Uncharacterized protein OS=Staphylococcus aureus OX=1280 GN=HMPREF3211_01512 PE=4 SV=1 - [A0A133PYW5_STAAU]	41.03	4	7	40	156	18.2597	9.30518	0.897502	0.907746	0.874109	0.893119	0.831523	0.849295	0.837493	0.839437	1.06395	0.00880312	0.041334
A0A0D1JJE4	Branched-chain-amino-acid aminotransferase	QU38_09785	Branched-chain-amino-acid aminotransferase OS=Staphylococcus aureus subsp. aureus OX=46170 GN=QU38_09785 PE=3 SV=1 - [A0A0D1JJE4_STAAU]	41.34	1	13	30	358	40.0625	4.94482	1.19525	1.14091	1.10823	1.14813	0.954554	1.01987	1.031	1.00181	1.14606	0.0136754	0.0547783
A0A2C9TRW4	Iron-sulfur cluster carrier protein	apbC	Iron-sulfur cluster carrier protein OS=Staphylococcus aureus OX=1280 GN=apbC PE=3 SV=1 - [A0A2C9TRW4_STAAU]	41.24	16	16	30	354	38.3341	5.40186	1.0485	1.09024	1.06049	1.06641	1.13988	1.15947	1.18413	1.16116	0.918403	0.00602864	0.0342049
A0A0H3JSB0	Similar to oligoendopeptidase	SAV1384	Similar to oligoendopeptidase OS=Staphylococcus aureus (strain Mu50 / ATCC 700699) OX=158878 GN=SAV1384 PE=3 SV=1 - [A0A0H3JSB0_STAAM]	22.19	12	12	36	604	69.241	4.76709	0.935062	1.01265	0.878051	0.94192	1.03405	1.07824	1.08479	1.06569	0.883855	0.0424912	0.115195
P66837	Anti-sigma-B factor antagonist	rsbV	Anti-sigma-B factor antagonist OS=Staphylococcus aureus (strain Mu50 / ATCC 700699) OX=158878 GN=rsbV PE=3 SV=1 - [RSBV_STAAM]	45.37	5	5	24	108	12.1971	4.41162	0.940207	0.948574	0.919698	0.93616	0.954879	0.988178	0.977305	0.973454	0.961689	0.0457939	0.12093
A0A0H3JSY4	Similar to teichoic acid biosynthesis protein B	SAV0253	Similar to teichoic acid biosynthesis protein B OS=Staphylococcus aureus (strain Mu50 / ATCC 700699) OX=158878 GN=SAV0253 PE=4 SV=1 - [A0A0H3JSY4_STAAM]	22.87	9	14	31	564	65.9907	6.46826	0.91907	0.966143	0.90524	0.930151	1.06699	1.10896	1.12206	1.09934	0.846103	0.00241881	0.0210318
A0A0E1VWU8	tRNA uridine 5-carboxymethylaminomethyl modification enzyme MnmG	gidA	tRNA uridine 5-carboxymethylaminomethyl modification enzyme MnmG OS=Staphylococcus aureus subsp. aureus USA300_TCH959 OX=450394 GN=gidA PE=3 SV=1 - [A0A0E1VWU8_STAA3]	29.28	18	18	44	625	70.0461	5.5415	1.0527	1.03136	1.05935	1.0478	1.02564	0.996931	0.973215	0.998596	1.04928	0.0470532	0.123191
A0A0E0VLV7	Chromosomal replication initiator protein DnaA	dnaA	Chromosomal replication initiator protein DnaA OS=Staphylococcus aureus subsp. aureus 71193 OX=1155084 GN=dnaA PE=3 SV=1 - [A0A0E0VLV7_STAA5]	41.72	18	18	42	453	51.9238	5.42725	0.986752	0.95434	0.962347	0.967813	1.02806	0.99995	1.00144	1.00982	0.958403	0.0346871	0.0995914
Q2FG82	50S ribosomal protein L27	rpmA	50S ribosomal protein L27 OS=Staphylococcus aureus (strain USA300) OX=367830 GN=rpmA PE=3 SV=1 - [RL27_STAA3]	51.06	5	5	19	94	10.3085	10.1694	1.17152	1.08101	1.16072	1.13775	1.02294	0.969101	0.938045	0.976694	1.1649	0.013058	0.0533079
A0A0U1MMB5	Aspartate--tRNA ligase	aspS	Aspartate--tRNA ligase OS=Staphylococcus aureus OX=1280 GN=aspS PE=3 SV=1 - [A0A0U1MMB5_STAAU]	22.62	15	15	53	588	66.6871	5.021	0.969756	0.960768	0.894253	0.941592	1.05151	1.05947	1.05409	1.05502	0.892486	0.00903237	0.0418216
A0A0D6GZA8	Epimerase	EP54_09955	Epimerase OS=Staphylococcus aureus OX=1280 GN=EP54_09955 PE=4 SV=1 - [A0A0D6GZA8_STAAU]	40.28	11	11	26	283	31.1727	4.85596	0.925673	0.956821	1.00609	0.962863	0.81721	0.816688	0.803423	0.81244	1.18515	0.00322705	0.0248602
A0A077VNF2	30S ribosomal protein S4	rpsD	30S ribosomal protein S4 OS=Staphylococcus aureus OX=1280 GN=rpsD PE=3 SV=1 - [A0A077VNF2_STAAU]	56.5	11	11	38	200	22.9832	10.0229	1.06265	1.00161	1.09449	1.05292	0.983276	0.93972	0.944616	0.955871	1.10153	0.0335898	0.0976202
A0A222UC06	Methicillin resistance protein subunit A (Fragment)	mecA	Methicillin resistance protein subunit A (Fragment) OS=Staphylococcus aureus OX=1280 GN=mecA PE=4 SV=1 - [A0A222UC06_STAAU]	34.18	1	4	12	158	17.7902	7.32764	0.673297	0.675096	0.71058	0.686324	0.817081	0.759005	0.78971	0.788598	0.870309	0.00782005	0.0392655
A0A077VIX9	Quinol oxidase polypeptide I QoxB	qoxB	Quinol oxidase polypeptide I QoxB OS=Staphylococcus aureus OX=1280 GN=qoxB PE=3 SV=1 - [A0A077VIX9_STAAU]	10.42	6	6	30	662	75.2035	7.63525	0.97248	0.951661	0.967783	0.963975	1.04272	1.05136	1.03966	1.04458	0.922837	0.000364994	0.00929431
A0A380ENS3	Salicylate hydroxylase	NCTC10702_03620	Salicylate hydroxylase OS=Staphylococcus aureus OX=1280 GN=NCTC10702_03620 PE=4 SV=1 - [A0A380ENS3_STAAU]	29.62	8	8	20	260	29.0391	7.56201	1.01603	0.98701	0.988608	0.997217	1.12003	1.10452	1.12572	1.11676	0.892959	0.000459876	0.00987677
A0A133PWG4	Uncharacterized protein	HMPREF3211_02129	Uncharacterized protein OS=Staphylococcus aureus OX=1280 GN=HMPREF3211_02129 PE=4 SV=1 - [A0A133PWG4_STAAU]	69.77	6	6	34	86	10.0142	6.55127	1.04796	0.971093	1.0445	1.02119	0.904475	0.911389	0.89579	0.903885	1.12978	0.00998896	0.044486
A0A1D4LBH4	Alcohol dehydrogenase	yhfP	Alcohol dehydrogenase OS=Staphylococcus aureus OX=1280 GN=yhfP PE=4 SV=1 - [A0A1D4LBH4_STAAU]	35.93	10	10	25	334	36.5311	5.85889	1.06587	1.03618	1.06752	1.05653	0.979576	1.03272	0.99397	1.00209	1.05432	0.0446906	0.11934
Q2G0K6	SIS domain protein	SAOUHSC_00554	SIS domain protein OS=Staphylococcus aureus (strain NCTC 8325) OX=93061 GN=SAOUHSC_00554 PE=4 SV=1 - [Q2G0K6_STAA8]	45.51	5	5	9	167	17.751	5.69385	1.03409	1.01092	0.991537	1.01218	0.954944	0.967151	0.968031	0.963375	1.05066	0.0198987	0.06854
A0A0E1X5B0	GTPase Der	der	GTPase Der OS=Staphylococcus aureus subsp. aureus MN8 OX=548470 GN=der PE=3 SV=1 - [A0A0E1X5B0_STAAU]	27.29	12	12	26	436	48.9332	5.36377	0.997291	0.999397	1.00485	1.00051	0.968248	0.940575	0.938409	0.949077	1.0542	0.00645702	0.0354568
A0A455JMG8	Type I restriction enzyme R Protein	CPC18_02435	Type I restriction enzyme R Protein OS=Staphylococcus aureus OX=1280 GN=CPC18_02435 PE=3 SV=1 - [A0A455JMG8_STAAU]	21.89	21	21	42	900	105.647	6.90283	0.968191	0.925959	0.92631	0.940154	1.04697	1.03073	1.03109	1.03626	0.907254	0.00305298	0.0243669
A0A0U1MJ63	Methylenetetrahydrofolate--tRNA-(uracil-5-)-methyltransferase TrmFO	trmFO	Methylenetetrahydrofolate--tRNA-(uracil-5-)-methyltransferase TrmFO OS=Staphylococcus aureus OX=1280 GN=trmFO PE=3 SV=1 - [A0A0U1MJ63_STAAU]	27.36	8	10	20	435	48.3547	5.78271	1.02467	1.02771	1.06082	1.03773	0.997077	0.979362	0.964838	0.980426	1.05845	0.0182119	0.0652171
A0A133QC12	Nitroreductase family protein	HMPREF3211_00157	Nitroreductase family protein OS=Staphylococcus aureus OX=1280 GN=HMPREF3211_00157 PE=4 SV=1 - [A0A133QC12_STAAU]	46.82	4	12	31	220	25.0405	5.8335	1.21146	1.19425	1.16506	1.19025	1.0626	1.08643	1.1185	1.08918	1.0928	0.00872681	0.041334
A0A133PYM5	LytR family transcriptional regulator	BTN44_14005	LytR family transcriptional regulator OS=Staphylococcus aureus OX=1280 GN=BTN44_14005 PE=4 SV=1 - [A0A133PYM5_STAAU]	33.88	12	12	29	307	33.7835	8.22119	0.796655	0.79371	0.857164	0.815843	0.699002	0.712129	0.687989	0.699707	1.16598	0.00599889	0.0341267
A0A2X2KQU8	Diaminopimelate decarboxylase	lysA_1	Diaminopimelate decarboxylase OS=Staphylococcus aureus OX=1280 GN=lysA_1 PE=3 SV=1 - [A0A2X2KQU8_STAAU]	33.07	12	12	23	381	42.492	6.0874	0.973774	0.994625	0.997105	0.988501	1.02775	1.03073	1.05908	1.03918	0.951227	0.0151178	0.0580558
A5ISC3	30S ribosomal protein S16	rpsP	30S ribosomal protein S16 OS=Staphylococcus aureus (strain JH9) OX=359786 GN=rpsP PE=3 SV=1 - [RS16_STAA9]	57.14	4	4	15	91	10.2285	9.92041	1.11948	1.14794	1.18076	1.1494	1.00199	0.98703	0.972329	0.987117	1.1644	0.00117686	0.0149839
A0A3S4NGP2	6-phosphogluconate dehydrogenase, decarboxylating	gnd	6-phosphogluconate dehydrogenase, decarboxylating OS=Staphylococcus aureus OX=1280 GN=gnd PE=3 SV=1 - [A0A3S4NGP2_STAAU]	6	1	3	23	467	51.711	5.07178	1.07279	1.07715	1.15211	1.10068	1.03107	0.990689	1.01078	1.01085	1.08887	0.0335734	0.0976202
A0A0D1JVZ7	Amidohydrolase	QU38_16230	Amidohydrolase OS=Staphylococcus aureus subsp. aureus OX=46170 GN=QU38_16230 PE=4 SV=1 - [A0A0D1JVZ7_STAAU]	25.6	9	9	22	336	38.118	5.12256	0.973962	0.985775	0.974771	0.97817	0.870936	0.835704	0.84936	0.852	1.14809	0.000322881	0.00896581
A0A1Q8DGY1	Probable transcriptional regulatory protein BSZ10_01945	BSZ10_01945	Probable transcriptional regulatory protein BSZ10_01945 OS=Staphylococcus aureus OX=1280 GN=BSZ10_01945 PE=3 SV=1 - [A0A1Q8DGY1_STAAU]	21.85	1	4	14	238	26.411	4.69092	0.769618	0.958079	0.834733	0.854143	1.00531	1.00428	1.04391	1.01784	0.839175	0.0448822	0.119555
A0A0D1GTH3	Uncharacterized protein	FAF10_02595	Uncharacterized protein OS=Staphylococcus aureus subsp. aureus OX=46170 GN=FAF10_02595 PE=4 SV=1 - [A0A0D1GTH3_STAAU]	35.25	6	6	25	139	16.2962	5.2876	0.878521	0.925197	0.896648	0.900122	0.986732	1.02965	0.986186	1.00086	0.899353	0.00703778	0.0374318
A0A380DS02	Thioredoxin reductase	czcO_1	Thioredoxin reductase OS=Staphylococcus aureus OX=1280 GN=czcO_1 PE=4 SV=1 - [A0A380DS02_STAAU]	39.1	11	11	19	312	35.2868	6.0874	1.07776	1.1368	1.12902	1.11453	1.03928	1.04488	1.03168	1.03861	1.07309	0.0159396	0.0598882
A0A0H3JRP6	Ferric uptake regulator homolog	SAV1498	Ferric uptake regulator homolog OS=Staphylococcus aureus (strain Mu50 / ATCC 700699) OX=158878 GN=SAV1498 PE=3 SV=1 - [A0A0H3JRP6_STAAM]	58.39	8	8	17	149	17.2328	6.21436	0.945928	0.953764	0.949045	0.949579	1.01152	1.01699	0.985925	1.00481	0.945034	0.00495215	0.0303514
A0A077URZ1	Chorismate mutase I / 2-keto-3-deoxy-D-arabino-heptulosonate-7-phosphate synthase I beta, AroH/AroA I beta	aroA_2	Chorismate mutase I / 2-keto-3-deoxy-D-arabino-heptulosonate-7-phosphate synthase I beta, AroH/AroA I beta OS=Staphylococcus aureus OX=1280 GN=aroA_2 PE=4 SV=1 - [A0A077URZ1_STAAU]	28.1	11	11	28	363	40.578	6.16357	0.99439	1.01216	0.984313	0.996954	1.01543	1.04079	1.03628	1.03083	0.967133	0.0398118	0.109457
A0A4P9B9H8	Quinone-dependent dihydroorotate dehydrogenase	E1948_13755	Quinone-dependent dihydroorotate dehydrogenase OS=Staphylococcus aureus OX=1280 GN=E1948_13755 PE=4 SV=1 - [A0A4P9B9H8_STAAU]	28.25	8	9	20	354	39.5015	8.27979	0.951177	0.907277	0.872942	0.910465	1.02426	1.02298	0.983251	1.01016	0.901304	0.0193515	0.0674398
A0A0E8G8K9	Protein DltD	EP54_11870	Protein DltD OS=Staphylococcus aureus OX=1280 GN=EP54_11870 PE=3 SV=1 - [A0A0E8G8K9_STAAU]	27.11	11	11	30	391	44.9322	9.21729	1.1158	1.11994	1.17668	1.13747	1.03683	1.04067	1.04013	1.03921	1.09456	0.00752395	0.0384527
A0A455JLT5	ATP-dependent helicase/nuclease subunit A	addA	ATP-dependent helicase/nuclease subunit A OS=Staphylococcus aureus OX=1280 GN=addA PE=3 SV=1 - [A0A455JLT5_STAAU]	11.91	16	16	28	1217	141.215	5.31299	1.10399	1.0899	1.04752	1.08047	1.01836	0.988078	0.983846	0.996761	1.08398	0.0142172	0.0558723
A0A0E1VQE3	Formimidoylglutamase	hutG	Formimidoylglutamase OS=Staphylococcus aureus subsp. aureus USA300_TCH959 OX=450394 GN=hutG PE=3 SV=1 - [A0A0E1VQE3_STAA3]	34.73	9	9	19	311	34.4985	5.63037	1.02107	1.03238	1.00714	1.0202	0.998253	0.949247	0.938722	0.962074	1.06042	0.042208	0.114572
A0A0U1MPM7	UPF0173 metal-dependent hydrolase BN1321_260339	BN1321_260339	UPF0173 metal-dependent hydrolase BN1321_260339 OS=Staphylococcus aureus OX=1280 GN=BN1321_260339 PE=3 SV=1 - [A0A0U1MPM7_STAAU]	29.69	4	4	14	229	25.2765	5.36377	1.03117	0.942943	0.984996	0.98637	0.867807	0.839735	0.783395	0.830312	1.18795	0.0118053	0.0504025
A0A0D1JXJ8	Dynamin family protein	QU38_13625	Dynamin family protein OS=Staphylococcus aureus subsp. aureus OX=46170 GN=QU38_13625 PE=4 SV=1 - [A0A0D1JXJ8_STAAU]	16.93	9	20	29	1146	132.973	5.21143	0.961542	0.974881	0.985653	0.974025	1.0049	1.01585	1.04285	1.0212	0.953806	0.0236329	0.0761307
Q6GBX4	Dihydropteroate synthase	folP	Dihydropteroate synthase OS=Staphylococcus aureus (strain MSSA476) OX=282459 GN=folP PE=3 SV=1 - [DHPS_STAAS]	20.6	6	6	17	267	29.532	5.22412	0.994246	1.0093	1.00673	1.00342	1.05211	1.06051	1.03098	1.04787	0.957587	0.0110585	0.0479801
A0A0D6GTK5	3-hydroxy-3-methylglutaryl coenzyme A reductase	mvaA	3-hydroxy-3-methylglutaryl coenzyme A reductase OS=Staphylococcus aureus OX=1280 GN=mvaA PE=3 SV=1 - [A0A0D6GTK5_STAAU]	26.82	12	12	26	425	46.2082	6.0874	0.99002	0.993729	0.952849	0.978866	1.05212	1.05792	1.02892	1.04632	0.93553	0.0128868	0.0533079
A0A077UBK9	1-acyl-sn-glycerol-3-phosphate acyltransferase	plsC	1-acyl-sn-glycerol-3-phosphate acyltransferase OS=Staphylococcus aureus OX=1280 GN=plsC PE=4 SV=1 - [A0A077UBK9_STAAU]	33.66	8	8	20	205	23.0384	9.59814	0.904729	0.947923	0.950591	0.934414	1.01356	1.02346	0.998498	1.01184	0.923481	0.00943973	0.0429608
A0A077UK70	Thymidylate synthase	thyA	Thymidylate synthase OS=Staphylococcus aureus OX=1280 GN=thyA PE=3 SV=1 - [A0A077UK70_STAAU]	29.25	11	11	30	318	36.7442	5.63037	1.03539	1.07062	1.05608	1.05403	0.964938	0.988102	0.969401	0.974147	1.082	0.0030267	0.0243669
A0A090LRJ4	Ferrochelatase	hemH	Ferrochelatase OS=Staphylococcus aureus OX=1280 GN=hemH PE=3 SV=1 - [A0A090LRJ4_STAAU]	32.57	1	10	20	307	35.0484	5.04639	0.934817	0.883267	1.01755	0.94521	1.08229	1.07647	1.08848	1.08241	0.873244	0.0250236	0.0800082
A0A380DUU6	UDP-N-acetylglucosamine 1-carboxyvinyltransferase	murZ	UDP-N-acetylglucosamine 1-carboxyvinyltransferase OS=Staphylococcus aureus OX=1280 GN=murZ PE=3 SV=1 - [A0A380DUU6_STAAU]	28.5	10	11	25	379	40.9992	5.36377	1.01347	1.03736	0.998847	1.01656	0.976574	0.936513	0.914505	0.942531	1.07854	0.0256699	0.0812248
A0A380E223	Membrane-bound serine protease	NCTC5664_03519	Membrane-bound serine protease OS=Staphylococcus aureus OX=1280 GN=NCTC5664_03519 PE=4 SV=1 - [A0A380E223_STAAU]	51.06	4	4	7	94	10.4844	5.93506	0.905924	0.955559	0.907202	0.922895	1.00268	1.02593	0.999542	1.00939	0.914313	0.00918805	0.0422085
A0A133PZK1	DNA polymerase III subunit gamma/tau	dnaX	DNA polymerase III subunit gamma/tau OS=Staphylococcus aureus OX=1280 GN=dnaX PE=3 SV=1 - [A0A133PZK1_STAAU]	20.83	11	11	21	557	62.4199	5.5542	0.961881	0.989039	0.962108	0.971009	1.00876	1.03602	1.04692	1.03057	0.942209	0.014738	0.0569254
A0A0H3JSZ6	Cmp-binding-factor 1	cbf1	Cmp-binding-factor 1 OS=Staphylococcus aureus (strain Mu50 / ATCC 700699) OX=158878 GN=cbf1 PE=4 SV=1 - [A0A0H3JSZ6_STAAM]	39.62	12	12	25	313	35.7563	6.58057	1.02259	1.04383	1.00755	1.02466	0.985969	0.996073	0.955606	0.979216	1.0464	0.04756	0.123911
A0A2C9TXL4	Phosphoglucomutase	pgcA	Phosphoglucomutase OS=Staphylococcus aureus OX=1280 GN=pgcA PE=3 SV=1 - [A0A2C9TXL4_STAAU]	28.07	14	14	27	545	61.6336	6.17627	0.989215	1.0255	0.951597	0.98877	1.05844	1.06666	1.08068	1.06859	0.925301	0.0231805	0.0754689
A0A0U1MK83	Methionine aminopeptidase	map_1	Methionine aminopeptidase OS=Staphylococcus aureus OX=1280 GN=map_1 PE=3 SV=1 - [A0A0U1MK83_STAAU]	51.59	11	11	40	252	27.4421	5.49072	1.01162	0.995592	1.00326	1.00349	1.02857	1.04996	1.03051	1.03635	0.968296	0.0163789	0.0610357
A0A0H2WZY4	Ribokinase	rbsK	Ribokinase OS=Staphylococcus aureus (strain COL) OX=93062 GN=rbsK PE=1 SV=1 - [A0A0H2WZY4_STAAC]	29.28	8	8	17	304	32.4288	4.98291	0.892024	0.958409	0.888713	0.913048	1.07443	1.03572	0.991126	1.03376	0.883232	0.0217973	0.0728546
Q9RL90	Delta-aminolevulinic acid dehydratase (Fragment)	pbg	Delta-aminolevulinic acid dehydratase (Fragment) OS=Staphylococcus aureus OX=1280 GN=pbg PE=3 SV=1 - [Q9RL90_STAAU]	32.43	8	8	21	259	28.7509	4.88135	1.05411	1.10363	1.08619	1.08131	1.02892	1.03346	1.00851	1.02363	1.05635	0.0245402	0.0786978
A0A0E1VRI7	Putative lipid kinase (Fragment)	HMPREF0776_0056	Putative lipid kinase (Fragment) OS=Staphylococcus aureus subsp. aureus USA300_TCH959 OX=450394 GN=HMPREF0776_0056 PE=4 SV=1 - [A0A0E1VRI7_STAA3]	27.14	5	5	10	199	21.9144	6.354	1.00347	1.00279	0.962959	0.989739	0.928614	0.902298	0.87552	0.902144	1.0971	0.0126085	0.0528816
A0A1D4RAM9	tRNA-specific 2-thiouridylase MnmA	mnmA	tRNA-specific 2-thiouridylase MnmA OS=Staphylococcus aureus OX=1280 GN=mnmA PE=3 SV=1 - [A0A1D4RAM9_STAAU]	21.77	8	8	21	372	42.0966	5.41455	1.01153	1.00563	1.00877	1.00864	0.981014	0.989962	0.985457	0.985478	1.02351	0.00170204	0.0176091
A0A2S6D402	Polyisoprenoid-binding protein	CV021_10775	Polyisoprenoid-binding protein OS=Staphylococcus aureus OX=1280 GN=CV021_10775 PE=3 SV=1 - [A0A2S6D402_STAAU]	33.92	5	5	11	171	18.7442	4.77979	0.982393	0.955865	0.959501	0.96592	1.03404	1.0808	1.10725	1.07403	0.899342	0.00924631	0.0423509
A0A4S5BD52	CDP-glycerol glycerophosphotransferase family protein	E8D36_01510	CDP-glycerol glycerophosphotransferase family protein OS=Staphylococcus aureus OX=1280 GN=E8D36_01510 PE=4 SV=1 - [A0A4S5BD52_STAAU]	18.36	7	12	25	561	65.9048	6.93213	0.952526	0.99327	0.959418	0.968405	0.919666	0.921841	0.898864	0.913457	1.06015	0.0195641	0.0677147
A0A0D1I6T9	RNA methyltransferase	QU38_13645	RNA methyltransferase OS=Staphylococcus aureus subsp. aureus OX=46170 GN=QU38_13645 PE=3 SV=1 - [A0A0D1I6T9_STAAU]	24.67	10	10	21	381	43.2901	5.14795	0.969924	0.997042	0.980117	0.982361	1.01213	1.04796	1.08026	1.04678	0.938459	0.0384775	0.107306
A0A380ENP7	30S ribosomal protein S11	rpsK_1	30S ribosomal protein S11 OS=Staphylococcus aureus OX=1280 GN=rpsK_1 PE=3 SV=1 - [A0A380ENP7_STAAU]	55.38	2	5	31	65	6.88565	10.3892	1.10915	1.00171	1.11817	1.07634	0.971838	0.932971	0.939447	0.948085	1.13528	0.0309589	0.0928768
A0A2S6D312	ABC transporter substrate-binding protein	CV021_12400	ABC transporter substrate-binding protein OS=Staphylococcus aureus OX=1280 GN=CV021_12400 PE=4 SV=1 - [A0A2S6D312_STAAU]	45.09	12	12	25	275	31.0703	8.68994	0.981419	0.979287	0.936369	0.965692	1.05604	1.06401	1.05956	1.05987	0.911139	0.00316876	0.0246472
A0A380E235	Putative pyruvate, phosphate dikinase regulatory protein	yqfL	Putative pyruvate, phosphate dikinase regulatory protein OS=Staphylococcus aureus OX=1280 GN=yqfL PE=3 SV=1 - [A0A380E235_STAAU]	23.94	7	7	16	259	29.4924	5.49072	0.984342	0.989091	1.01308	0.995506	0.96869	0.955639	0.945107	0.956479	1.0408	0.0253153	0.0804599
A0A2D1GVG7	CvfB (Fragment)	cvfB	CvfB (Fragment) OS=Staphylococcus aureus OX=1280 GN=cvfB PE=4 SV=1 - [A0A2D1GVG7_STAAU]	29.05	10	10	30	296	33.7223	5.18604	0.984044	0.983768	0.994938	0.987584	1.03486	1.03533	1.02722	1.03247	0.956523	0.00057811	0.0112101
A0A0U1MLN1	Exodeoxyribonuclease 7 large subunit	xseA	Exodeoxyribonuclease 7 large subunit OS=Staphylococcus aureus OX=1280 GN=xseA PE=3 SV=1 - [A0A0U1MLN1_STAAU]	26.07	14	14	21	445	50.8486	8.93896	0.947186	0.962198	0.975127	0.961504	1.02373	1.03461	0.998357	1.0189	0.943667	0.0129347	0.0533079
A0A4V1GGJ0	Mannitol-1-phosphate 5-dehydrogenase	E1E62_11820	Mannitol-1-phosphate 5-dehydrogenase OS=Staphylococcus aureus OX=1280 GN=E1E62_11820 PE=4 SV=1 - [A0A4V1GGJ0_STAAU]	21.74	7	7	13	368	40.8541	5.08447	0.998536	0.97008	1.01859	0.995735	0.872885	0.910994	0.911081	0.89832	1.10844	0.00681163	0.0365165
A0A077VNI8	Maltodextrin-binding protein	cycB	Maltodextrin-binding protein OS=Staphylococcus aureus OX=1280 GN=cycB PE=3 SV=1 - [A0A077VNI8_STAAU]	21.51	10	10	31	423	47.8745	8.99756	0.951792	0.878059	0.909578	0.913143	1.0282	1.08388	1.16037	1.09081	0.83712	0.0154692	0.0588766
Q2G113	30S ribosomal protein S6	rpsF	30S ribosomal protein S6 OS=Staphylococcus aureus (strain NCTC 8325) OX=93061 GN=rpsF PE=1 SV=1 - [RS6_STAA8]	75.51	7	7	30	98	11.5879	5.18604	1.10253	1.07134	1.12203	1.09863	0.970878	0.983185	0.993215	0.982426	1.11828	0.00196038	0.018974
A0A077UH70	DNA/RNA helicase of DEAD/DEAH box family	srmB	DNA/RNA helicase of DEAD/DEAH box family OS=Staphylococcus aureus OX=1280 GN=srmB PE=4 SV=1 - [A0A077UH70_STAAU]	11.23	12	12	19	953	109.877	6.63916	0.944674	0.953453	0.966502	0.954876	1.00985	1.00389	0.988346	1.00069	0.954213	0.00707283	0.0374318
A0A0E0VR60	6,7-dimethyl-8-ribityllumazine synthase	ribH	6,7-dimethyl-8-ribityllumazine synthase OS=Staphylococcus aureus subsp. aureus 71193 OX=1155084 GN=ribH PE=3 SV=1 - [A0A0E0VR60_STAA5]	58.55	6	6	18	152	16.2165	5.56689	0.999425	0.983397	1.03036	1.0044	1.0941	1.09984	1.11195	1.10196	0.91146	0.00271098	0.0226515
A0A077VGI7	Ribosome-binding factor A	rbfA	Ribosome-binding factor A OS=Staphylococcus aureus OX=1280 GN=rbfA PE=3 SV=1 - [A0A077VGI7_STAAU]	44.83	5	5	25	116	13.488	8.35303	1.17456	1.17582	1.15158	1.16732	1.01451	1.01308	0.963705	0.997099	1.17072	0.000769749	0.0124141
A0A0E0VR37	Siderophore-mediated iron transport protein	ST398NM01_1638	Siderophore-mediated iron transport protein OS=Staphylococcus aureus subsp. aureus 71193 OX=1155084 GN=ST398NM01_1638 PE=4 SV=1 - [A0A0E0VR37_STAA5]	28.02	7	7	29	232	27.2394	8.96826	0.936106	0.876906	0.936667	0.91656	1.02146	1.03058	1.07347	1.04184	0.879753	0.00796906	0.0393132
A0A4T0WUB3	Uncharacterized protein	SA21204_1289	Uncharacterized protein OS=Staphylococcus aureus subsp. aureus 21204 OX=904733 GN=SA21204_1289 PE=4 SV=1 - [A0A4T0WUB3_STAAU]	16.03	2	2	7	131	15.2838	4.77979	1.25121	1.22219	1.10369	1.19236	1.05626	1.00661	1.01698	1.02662	1.16145	0.0252872	0.0804599
A0A0H2WY58	DAK2 domain protein	SACOL0708	DAK2 domain protein OS=Staphylococcus aureus (strain COL) OX=93062 GN=SACOL0708 PE=4 SV=1 - [A0A0H2WY58_STAAC]	34.54	6	6	30	194	21.2474	4.93213	1.04734	1.0042	1.02999	1.02718	0.964121	0.94615	0.96024	0.956837	1.07351	0.00676373	0.0364424
A0A2S6DK38	Uncharacterized protein (Fragment)	CSC87_13405	Uncharacterized protein (Fragment) OS=Staphylococcus aureus OX=1280 GN=CSC87_13405 PE=4 SV=1 - [A0A2S6DK38_STAAU]	42.14	6	6	22	140	16.1005	8.90967	0.891997	0.825192	0.831379	0.849523	1.00204	0.961726	0.937911	0.967226	0.878309	0.0142619	0.0558723
A0A0E1X9T3	HAD hydrolase, family IA, variant 1	HMPREF0769_11778	HAD hydrolase, family IA, variant 1 OS=Staphylococcus aureus subsp. aureus MN8 OX=548470 GN=HMPREF0769_11778 PE=4 SV=1 - [A0A0E1X9T3_STAAU]	30.84	6	6	9	227	24.9759	4.7417	0.85814	0.913677	0.895958	0.889258	0.939344	1.02543	0.991511	0.985427	0.902409	0.0324484	0.0957432
A0A2X2N5W9	DNA topoisomerase (ATP-hydrolyzing)	parC_1	DNA topoisomerase (ATP-hydrolyzing) OS=Staphylococcus aureus OX=1280 GN=parC_1 PE=3 SV=1 - [A0A2X2N5W9_STAAU]	21.14	14	15	33	719	81.756	6.20166	0.975437	0.985108	1.00573	0.988757	1.04087	1.02076	1.01217	1.0246	0.965017	0.0438566	0.117851
A0A0D3QAJ7	bPH_3 domain-containing protein	BTN44_13925	bPH_3 domain-containing protein OS=Staphylococcus aureus OX=1280 GN=BTN44_13925 PE=4 SV=1 - [A0A0D3QAJ7_STAAU]	55.56	5	5	12	108	12.5261	4.62744	1.01223	0.985579	1.01809	1.0053	0.904283	0.880982	0.879158	0.888141	1.13191	0.000806354	0.0126823
A0A077VMX0	RNA binding protein, contains ribosomal protein S1 domain	yugI_1	RNA binding protein, contains ribosomal protein S1 domain OS=Staphylococcus aureus OX=1280 GN=yugI_1 PE=4 SV=1 - [A0A077VMX0_STAAU]	28.57	5	5	16	133	14.8259	9.59814	1.10673	1.02082	1.11873	1.08209	1.01182	0.979565	0.951219	0.980868	1.1032	0.0461581	0.121741
A0A4P9BXZ9	Xanthine phosphoribosyltransferase	xpt	Xanthine phosphoribosyltransferase OS=Staphylococcus aureus OX=1280 GN=xpt PE=4 SV=1 - [A0A4P9BXZ9_STAAU]	31.77	7	7	17	192	20.8568	5.16064	0.832547	0.825267	0.807676	0.82183	0.991838	0.979843	0.904996	0.958892	0.857062	0.00823066	0.0402869
A0A4U0CF78	Autolysin	FAF13_05330	Autolysin OS=Staphylococcus aureus subsp. aureus OX=46170 GN=FAF13_05330 PE=4 SV=1 - [A0A4U0CF78_STAAU]	42.25	9	13	29	284	32.4867	9.18799	1.12533	1.04274	1.07526	1.08111	0.949368	0.979622	0.973016	0.967335	1.11762	0.0114739	0.0491835
A0A077UJG9	Luciferase-like monooxygenase	luxA	Luciferase-like monooxygenase OS=Staphylococcus aureus OX=1280 GN=luxA PE=4 SV=1 - [A0A077UJG9_STAAU]	13.88	5	5	10	353	39.2011	6.13818	1.1413	1.12429	1.15352	1.1397	0.96731	1.00869	0.988191	0.988064	1.15347	0.000491267	0.0100243
A0A0H3JYN6	Fe-S_biosyn domain-containing protein	SAV0940	Fe-S_biosyn domain-containing protein OS=Staphylococcus aureus (strain Mu50 / ATCC 700699) OX=158878 GN=SAV0940 PE=3 SV=1 - [A0A0H3JYN6_STAAM]	48.74	4	4	10	119	12.478	4.4624	0.891436	0.899108	0.856423	0.882322	0.942879	1.02876	0.981931	0.984522	0.896193	0.0219898	0.0730375
A0A0E1X623	MIP family channel protein	HMPREF0769_12480	MIP family channel protein OS=Staphylococcus aureus subsp. aureus MN8 OX=548470 GN=HMPREF0769_12480 PE=3 SV=1 - [A0A0E1X623_STAAU]	16.59	4	4	9	223	23.0816	8.57275	1.07345	1.18609	1.07626	1.11193	0.984247	0.897534	0.913605	0.931795	1.19332	0.0168827	0.0623702
A0A0D3Q5Z8	Oligopeptide ABC transporter, periplasmic oligopeptide-binding protein oppA	oppA_1	Oligopeptide ABC transporter, periplasmic oligopeptide-binding protein oppA OS=Staphylococcus aureus OX=1280 GN=oppA_1 PE=4 SV=1 - [A0A0D3Q5Z8_STAAU]	16.7	9	10	18	551	61.534	9.18799	0.942051	0.895782	0.930021	0.922618	1.04656	1.04596	1.05919	1.05057	0.878211	0.000914101	0.0131538
Q2FH29	Uncharacterized protein SAUSA300_1302	SAUSA300_1302	Uncharacterized protein SAUSA300_1302 OS=Staphylococcus aureus (strain USA300) OX=367830 GN=SAUSA300_1302 PE=3 SV=1 - [Y1302_STAA3]	14.83	4	4	8	263	29.3723	5.13525	1.00816	1.03102	1.05196	1.03038	0.858977	0.889557	0.850445	0.866326	1.18937	0.000697283	0.0117472
A0A0D1HKE5	Octanoyltransferase LipM	lipM	Octanoyltransferase LipM OS=Staphylococcus aureus subsp. aureus OX=46170 GN=lipM PE=3 SV=1 - [A0A0D1HKE5_STAAU]	25.36	8	8	13	276	31.8693	5.77002	0.953645	1.00063	0.952055	0.968776	1.06633	1.07388	1.01251	1.05091	0.921848	0.0305105	0.0920479
A0A0D1HKG4	2-oxoisovalerate dehydrogenase	QU38_09345	2-oxoisovalerate dehydrogenase OS=Staphylococcus aureus subsp. aureus OX=46170 GN=QU38_09345 PE=4 SV=1 - [A0A0D1HKG4_STAAU]	23.94	9	9	16	330	36.1901	5.38916	1.07715	1.04549	1.08123	1.06796	0.984944	1.00241	1.00184	0.996397	1.07182	0.00483562	0.0299808
A0A0D1JMJ9	Uncharacterized protein	QU38_14805	Uncharacterized protein OS=Staphylococcus aureus subsp. aureus OX=46170 GN=QU38_14805 PE=4 SV=1 - [A0A0D1JMJ9_STAAU]	26.38	2	7	10	307	35.5969	5.31299	0.824923	0.877685	0.793976	0.832194	0.929024	0.975213	0.911315	0.938517	0.886712	0.0264946	0.0828536
A0A380EKI5	Acetyl-coenzyme A synthetase	acsA_2	Acetyl-coenzyme A synthetase OS=Staphylococcus aureus OX=1280 GN=acsA_2 PE=4 SV=1 - [A0A380EKI5_STAAU]	25.17	1	8	27	286	32.5022	5.03369	1.0218	0.955014	0.964828	0.980546	1.13287	1.0671	1.07817	1.09271	0.897349	0.0182327	0.0652171
A0A4S5BDV1	Demethylmenaquinone methyltransferase	E8D36_07755	Demethylmenaquinone methyltransferase OS=Staphylococcus aureus OX=1280 GN=E8D36_07755 PE=4 SV=1 - [A0A4S5BDV1_STAAU]	38.59	7	7	11	241	27.4349	8.66064	1	0.961441	0.909407	0.95695	1.0411	1.05488	1.02519	1.04039	0.919798	0.0390963	0.108185
A0A0E8G771	DUF697 domain-containing protein	BTN44_07360	DUF697 domain-containing protein OS=Staphylococcus aureus OX=1280 GN=BTN44_07360 PE=4 SV=1 - [A0A0E8G771_STAAU]	40	8	8	25	180	20.0767	9.89111	0.929483	0.931454	0.920551	0.927163	0.902275	0.893107	0.888727	0.894703	1.03628	0.00339018	0.0253476
A0A0D6GUP8	Alpha/beta hydrolase	mlhB_2	Alpha/beta hydrolase OS=Staphylococcus aureus OX=1280 GN=mlhB_2 PE=4 SV=1 - [A0A0D6GUP8_STAAU]	26.71	7	7	14	322	36.8242	8.71924	1.04593	1.07728	1.05246	1.05856	0.940966	0.937739	0.90333	0.927345	1.1415	0.00103325	0.0141675
A0A0D1IAX4	Inositol monophosphatase	QU38_05790	Inositol monophosphatase OS=Staphylococcus aureus subsp. aureus OX=46170 GN=QU38_05790 PE=4 SV=1 - [A0A0D1IAX4_STAAU]	9.45	2	2	7	275	30.4576	5.22412	0.940331	0.977662	0.971678	0.963224	1.05241	1.06751	1.05174	1.05722	0.911092	0.00176117	0.0178228
A0A380EHF9	EDD, DegV family domain protein	NCTC10702_01263	EDD, DegV family domain protein OS=Staphylococcus aureus OX=1280 GN=NCTC10702_01263 PE=4 SV=1 - [A0A380EHF9_STAAU]	22.18	4	4	12	257	28.9907	4.97021	0.969516	0.981202	0.955693	0.968804	1.03505	1.05425	1.04406	1.04446	0.927568	0.0012048	0.0152489
A0A0E1VIX6	Arginine repressor (Fragment)	argR	Arginine repressor (Fragment) OS=Staphylococcus aureus subsp. aureus USA300_TCH959 OX=450394 GN=argR PE=3 SV=1 - [A0A0E1VIX6_STAA3]	30.61	4	4	8	147	16.6777	5.37646	0.95687	1	0.966483	0.974451	1.00842	1.044	1.02816	1.02686	0.94896	0.0345089	0.0992131
A0A0U1MRX5	Isopentenyl-diphosphate delta-isomerase	fni	Isopentenyl-diphosphate delta-isomerase OS=Staphylococcus aureus OX=1280 GN=fni PE=3 SV=1 - [A0A0U1MRX5_STAAU]	17.77	6	6	9	349	38.7134	5.18604	0.962276	0.981207	0.994761	0.979415	1.01342	1.03788	1.05191	1.0344	0.94684	0.0199825	0.0686075
A0A0E1VJB3	ATP-dependent helicase/deoxyribonuclease subunit B	addB	ATP-dependent helicase/deoxyribonuclease subunit B OS=Staphylococcus aureus subsp. aureus USA300_TCH959 OX=450394 GN=addB PE=3 SV=1 - [A0A0E1VJB3_STAA3]	11.74	16	16	27	1158	134.607	5.43994	1.0816	1.14895	1.10147	1.11067	0.993233	1.00256	0.962387	0.986062	1.12637	0.00596518	0.0340254
A0A0H3JSM5	Similar to molybdopterin biosynthesis MoeB protein	SAV1628	Similar to molybdopterin biosynthesis MoeB protein OS=Staphylococcus aureus (strain Mu50 / ATCC 700699) OX=158878 GN=SAV1628 PE=4 SV=1 - [A0A0H3JSM5_STAAM]	34.24	9	9	25	257	28.623	7.88428	0.935368	0.977702	0.979507	0.964192	1.00161	1.00717	1.01314	1.00731	0.957196	0.0435411	0.117594
A0A133Q0L0	Probable dual-specificity RNA methyltransferase RlmN	rlmN	Probable dual-specificity RNA methyltransferase RlmN OS=Staphylococcus aureus OX=1280 GN=rlmN PE=3 SV=1 - [A0A133Q0L0_STAAU]	30.22	9	9	13	364	41.9085	7.13721	0.864655	0.927509	0.832353	0.874839	1.07392	1.03138	1.00992	1.03841	0.842482	0.00829736	0.0404588
A0A1D4Z4V0	UPF0291 protein SAMEA1708664_01308	SAMEA1708664_01308	UPF0291 protein SAMEA1708664_01308 OS=Staphylococcus aureus OX=1280 GN=SAMEA1708664_01308 PE=3 SV=1 - [A0A1D4Z4V0_STAAU]	50	4	4	13	74	8.68164	9.23193	1.06922	1.01937	1.07871	1.05577	0.908386	0.95046	0.958514	0.93912	1.12421	0.00838465	0.0405764
A0A0H3JU30	DNA-binding protein Spo0j-like protein	SAV2709	DNA-binding protein Spo0j-like protein OS=Staphylococcus aureus (strain Mu50 / ATCC 700699) OX=158878 GN=SAV2709 PE=3 SV=1 - [A0A0H3JU30_STAAM]	25.81	7	7	15	279	32.1773	6.91748	1.04443	1.05093	1.01669	1.03735	1.00968	0.993404	0.987892	0.996993	1.04048	0.0310198	0.0929244
A0A133PU00	Putative neutral zinc metallopeptidase	HMPREF3211_02634	Putative neutral zinc metallopeptidase OS=Staphylococcus aureus OX=1280 GN=HMPREF3211_02634 PE=4 SV=1 - [A0A133PU00_STAAU]	10.55	2	2	8	218	23.5735	9.23193	0.899299	0.884785	0.901369	0.895151	0.981279	1.00729	1.01352	1.00069	0.894531	0.000698828	0.0117472
A0A380EML3	Sodium export permease protein	yhaP_2	Sodium export permease protein OS=Staphylococcus aureus OX=1280 GN=yhaP_2 PE=4 SV=1 - [A0A380EML3_STAAU]	22.61	6	6	14	230	26.0788	8.89502	1.01594	0.975808	0.905691	0.965813	1.15809	1.14379	1.12576	1.14254	0.845318	0.00621932	0.0346679
A0A077UEN2	Alpha-helical coiled-coil protein	srpF	Alpha-helical coiled-coil protein OS=Staphylococcus aureus OX=1280 GN=srpF PE=4 SV=1 - [A0A077UEN2_STAAU]	24.71	5	5	13	170	19.1867	4.80518	0.603511	0.5884	0.602408	0.598106	0.685611	0.711691	0.707907	0.701736	0.852324	0.000397619	0.00955626
A0A0H3JQ40	Similar to ribosome-associated heat shock protein, Hsp15	SAV0506	Similar to ribosome-associated heat shock protein, Hsp15 OS=Staphylococcus aureus (strain Mu50 / ATCC 700699) OX=158878 GN=SAV0506 PE=4 SV=1 - [A0A0H3JQ40_STAAM]	31.03	3	3	8	87	9.8504	9.70068	1.07769	1.04611	1.08855	1.07078	1.02754	0.981041	1.02284	1.01047	1.05968	0.036505	0.103013
A0A2X2JU61	HTH-type transcriptional regulator	NCTC7878_00855	HTH-type transcriptional regulator OS=Staphylococcus aureus OX=1280 GN=NCTC7878_00855 PE=3 SV=1 - [A0A2X2JU61_STAAU]	20.96	6	6	15	167	19.5218	7.62061	1.12911	1.12124	1.14627	1.13221	1.00499	0.970824	0.997154	0.990989	1.1425	0.000372476	0.00937325
A0A077VZ50	Queuine tRNA-ribosyltransferase	tgt	Queuine tRNA-ribosyltransferase OS=Staphylococcus aureus OX=1280 GN=tgt PE=3 SV=1 - [A0A077VZ50_STAAU]	15.04	6	6	17	379	43.2675	6.3667	0.983336	1.00488	0.982248	0.990153	1.06273	1.07272	1.04116	1.05887	0.935104	0.00443217	0.0288158
A0A0H2XJ51	Uncharacterized protein	SAUSA300_0812	Uncharacterized protein OS=Staphylococcus aureus (strain USA300) OX=367830 GN=SAUSA300_0812 PE=4 SV=1 - [A0A0H2XJ51_STAA3]	48.07	10	10	15	285	32.1615	5.31299	1.06475	1.06065	1.06748	1.06429	0.995051	0.954966	0.987116	0.979044	1.08708	0.0023555	0.0209279
A0A4T9Y8L9	AAA family ATPase	FAF18_00585	AAA family ATPase OS=Staphylococcus aureus subsp. aureus OX=46170 GN=FAF18_00585 PE=4 SV=1 - [A0A4T9Y8L9_STAAU]	16.13	10	10	17	496	57.9395	6.50732	1.07353	1.06105	1.03779	1.05746	0.967348	0.956108	0.937184	0.953547	1.10897	0.00161212	0.0173283
A0A2X2KT60	tRNA-2-methylthio-N(6)-dimethylallyladenosine synthase	miaB_1	tRNA-2-methylthio-N(6)-dimethylallyladenosine synthase OS=Staphylococcus aureus OX=1280 GN=miaB_1 PE=3 SV=1 - [A0A2X2KT60_STAAU]	14.79	8	8	11	514	58.8941	6.44287	0.906968	0.904234	0.843871	0.885024	1.02407	1.02217	1.00857	1.01827	0.869145	0.00325121	0.0248602
A0A133Q7F4	Protoporphyrinogen oxidase	HMPREF3211_00494	Protoporphyrinogen oxidase OS=Staphylococcus aureus OX=1280 GN=HMPREF3211_00494 PE=3 SV=1 - [A0A133Q7F4_STAAU]	26.19	9	9	13	462	51.5355	6.68311	1.02072	0.99293	0.991329	1.00166	1.03204	1.08258	1.09263	1.06908	0.936935	0.0327448	0.0961162
A0A2C9TMN6	Exported protein	EP54_05155	Exported protein OS=Staphylococcus aureus OX=1280 GN=EP54_05155 PE=4 SV=1 - [A0A2C9TMN6_STAAU]	44.08	5	5	13	152	16.3518	7.57666	0.920369	0.861563	0.854138	0.87869	1.00023	1.01815	1.04244	1.02027	0.86123	0.00429577	0.0282001
A0A4T9Z1D5	Imidazolonepropionase	FAF13_07725	Imidazolonepropionase OS=Staphylococcus aureus subsp. aureus OX=46170 GN=FAF13_07725 PE=4 SV=1 - [A0A4T9Z1D5_STAAU]	24.76	9	9	13	412	45.027	5.37646	0.954156	0.881949	0.907282	0.914462	1.05418	1.05329	1.01917	1.04221	0.877422	0.00607196	0.0343596
A0A0H3JTT5	Similar to butyryl-CoA dehydrogenase	SAV2285	Similar to butyryl-CoA dehydrogenase OS=Staphylococcus aureus (strain Mu50 / ATCC 700699) OX=158878 GN=SAV2285 PE=4 SV=1 - [A0A0H3JTT5_STAAM]	17.97	8	8	20	384	42.9728	5.98584	0.982586	1.00115	0.987995	0.990578	1.00982	1.03107	1.04178	1.02756	0.964015	0.0273885	0.0845617
A0A077UG64	Zinc-type alcohol dehydrogenase-like protein	ERS140147_00575	Zinc-type alcohol dehydrogenase-like protein OS=Staphylococcus aureus OX=1280 GN=ERS140147_00575 PE=3 SV=1 - [A0A077UG64_STAAU]	11.94	1	4	11	335	37.4233	6.12549	1.22032	1.15966	1.22483	1.2016	0.986089	1.06173	0.971008	1.00628	1.19411	0.00508639	0.0309965
A0A033UUV7	Aldo_ket_red domain-containing protein	V070_01574	Aldo_ket_red domain-containing protein OS=Staphylococcus aureus C0673 OX=1413510 GN=V070_01574 PE=4 SV=1 - [A0A033UUV7_STAAU]	5.81	1	2	6	310	34.7318	4.79248	1.25704	1.10459	1.14004	1.16722	0.996408	1.04895	0.91285	0.986069	1.18371	0.0406799	0.110988
A0A0H2XHM3	Glycine betaine/carnitine/choline ABC transporter ATP-binding protein	opuCa	Glycine betaine/carnitine/choline ABC transporter ATP-binding protein OS=Staphylococcus aureus (strain USA300) OX=367830 GN=opuCa PE=4 SV=1 - [A0A0H2XHM3_STAA3]	21.32	9	9	19	408	46.1152	6.23975	0.840679	0.862201	0.883627	0.862169	0.995559	1.02532	1.00752	1.00947	0.854082	0.000621136	0.0112619
A0A4P9R8D8	Teichoic acid D-Ala esterase FmtA	fmtA	Teichoic acid D-Ala esterase FmtA OS=Staphylococcus aureus OX=1280 GN=fmtA PE=4 SV=1 - [A0A4P9R8D8_STAAU]	24.94	10	11	19	397	46.0393	9.61279	0.936277	0.942509	0.947172	0.941986	0.771436	0.798642	0.800453	0.790177	1.19212	0.000105566	0.00575422
A0A033UV78	50S ribosomal protein L36	rpmJ	50S ribosomal protein L36 OS=Staphylococcus aureus C0673 OX=1413510 GN=rpmJ PE=3 SV=1 - [A0A033UV78_STAAU]	54.05	2	2	16	37	4.30241	10.3013	0.949084	0.890102	0.898233	0.912473	1.10436	1.02473	1.00482	1.04464	0.873484	0.0205546	0.0700101
A0A077UJN1	Peptide methionine sulfoxide reductase regulator MsrR	msrR	Peptide methionine sulfoxide reductase regulator MsrR OS=Staphylococcus aureus OX=1280 GN=msrR PE=4 SV=1 - [A0A077UJN1_STAAU]	22.02	8	8	13	327	36.9725	9.62744	0.945556	0.995052	1.03637	0.992325	0.850069	0.870588	0.858879	0.859845	1.15407	0.00791712	0.0393132
A0A0D1JNI2	Inositol monophosphatase	QU38_05340	Inositol monophosphatase OS=Staphylococcus aureus subsp. aureus OX=46170 GN=QU38_05340 PE=4 SV=1 - [A0A0D1JNI2_STAAU]	17.74	6	6	14	265	30.3404	6.43018	0.935651	0.965024	0.945184	0.948619	1.0087	1.0607	1.04771	1.03904	0.912979	0.00716751	0.037669
A0A1D4K323	NAD(P)H-dependent quinone reductase	SAMEA1708674_01023	NAD(P)H-dependent quinone reductase OS=Staphylococcus aureus OX=1280 GN=SAMEA1708674_01023 PE=4 SV=1 - [A0A1D4K323_STAAU]	37.67	1	9	16	223	25.3777	5.87158	1.22262	1.12705	1.2639	1.20452	1.065	1.04819	1.05903	1.05741	1.13913	0.0226858	0.0744297
A0A0D1HM49	Phosphoribosylaminoimidazole-succinocarboxamide synthase	purC	Phosphoribosylaminoimidazole-succinocarboxamide synthase OS=Staphylococcus aureus subsp. aureus OX=46170 GN=purC PE=3 SV=1 - [A0A0D1HM49_STAAU]	40.17	9	9	16	234	26.675	5.42725	0.660207	0.64279	0.678476	0.660491	0.813973	0.707678	0.750259	0.757304	0.872161	0.0410046	0.111731
A0A0D1JPE0	Acetyltransferase	QU38_03505	Acetyltransferase OS=Staphylococcus aureus subsp. aureus OX=46170 GN=QU38_03505 PE=4 SV=1 - [A0A0D1JPE0_STAAU]	27.01	4	4	9	174	19.91	4.98291	0.826525	0.824585	0.852107	0.834406	0.897836	0.880508	0.914586	0.897643	0.929551	0.00881174	0.041334
M1XHM6	Universal stress protein family protein		Universal stress protein family protein OS=Staphylococcus aureus subsp. aureus OX=46170 PE=4 SV=1 - [M1XHM6_STAAU]	23.78	4	4	20	143	16.6879	6.04932	0.829166	0.81405	0.842006	0.828408	0.864632	0.88608	0.855436	0.868716	0.9536	0.0294687	0.0896635
A0A0E1VQZ8	tRNA N6-adenosine threonylcarbamoyltransferase	tsaD	tRNA N6-adenosine threonylcarbamoyltransferase OS=Staphylococcus aureus subsp. aureus USA300_TCH959 OX=450394 GN=tsaD PE=3 SV=1 - [A0A0E1VQZ8_STAA3]	12.32	4	4	5	341	36.8559	5.16064	0.973635	0.96623	0.973141	0.971002	1.02101	1.03707	1.06006	1.03938	0.934215	0.00411841	0.0276153
A0A0H3JTY5	Similar to esterase	SAV2350	Similar to esterase OS=Staphylococcus aureus (strain Mu50 / ATCC 700699) OX=158878 GN=SAV2350 PE=4 SV=1 - [A0A0H3JTY5_STAAM]	21.57	7	7	22	306	35.5223	7.79639	0.882149	0.914327	0.899975	0.898817	1.01227	1.01351	0.970319	0.998698	0.899989	0.00416867	0.0276919
A0A0H3JUS1	Phosphoribosylformylglycinamidine synthase subunit PurS	purS	Phosphoribosylformylglycinamidine synthase subunit PurS OS=Staphylococcus aureus (strain Mu50 / ATCC 700699) OX=158878 GN=purS PE=3 SV=1 - [A0A0H3JUS1_STAAM]	54.02	4	4	9	87	9.91509	4.84326	0.669735	0.659178	0.673063	0.667325	0.790124	0.713413	0.754252	0.752596	0.886698	0.019417	0.0674398
A0A0D1JZP5	DNA repair protein RecN	QU38_09335	DNA repair protein RecN OS=Staphylococcus aureus subsp. aureus OX=46170 GN=QU38_09335 PE=3 SV=1 - [A0A0D1JZP5_STAAU]	20.39	12	12	21	559	64.207	5.12256	1.06945	1.04393	1.04245	1.05194	1.02125	0.9979	0.997751	1.00563	1.04605	0.0168828	0.0623702
A0A380E2G2	Putative DUF86-containing protein	yutE	Putative DUF86-containing protein OS=Staphylococcus aureus OX=1280 GN=yutE PE=4 SV=1 - [A0A380E2G2_STAAU]	36.69	5	5	12	139	16.4222	5.16064	0.9901	1.02265	0.937115	0.98329	1.12963	1.13495	1.10486	1.12315	0.875476	0.00625907	0.0346843
A0A1D4SG48	Acetyltransferase	SAMEA1708664_00499	Acetyltransferase OS=Staphylococcus aureus OX=1280 GN=SAMEA1708664_00499 PE=4 SV=1 - [A0A1D4SG48_STAAU]	22.5	3	3	10	120	13.9979	4.729	1.01689	1.00872	0.991713	1.00577	1.0677	1.0891	1.08404	1.08028	0.93103	0.00162685	0.0173991
A0A0U1MMM9	Glyceraldehyde-3-phosphate dehydrogenase	gapB	Glyceraldehyde-3-phosphate dehydrogenase OS=Staphylococcus aureus OX=1280 GN=gapB PE=3 SV=1 - [A0A0U1MMM9_STAAU]	24.34	9	9	23	341	36.9962	6.32861	0.7816	0.77384	0.725948	0.760462	0.925221	0.907091	0.863634	0.898649	0.846229	0.00541186	0.0318897
A0A0H2XIF7	Ribitol-5-phosphate cytidylyltransferase	tarI	Ribitol-5-phosphate cytidylyltransferase OS=Staphylococcus aureus (strain USA300) OX=367830 GN=tarI PE=3 SV=1 - [A0A0H2XIF7_STAA3]	37.5	5	9	23	224	25.1983	5.8335	1.0133	0.996749	0.982991	0.997681	1.11334	1.11355	1.09694	1.10795	0.900478	0.000439136	0.00985673
A0A380DU08	Ribose 5-phosphate isomerase A	rpi	Ribose 5-phosphate isomerase A OS=Staphylococcus aureus OX=1280 GN=rpi PE=4 SV=1 - [A0A380DU08_STAAU]	19.17	4	4	9	193	21.5742	5.09717	0.959959	0.961075	0.895554	0.938863	1.07998	1.05768	1.09344	1.07703	0.871712	0.00454067	0.0291667
A0A068A2L4	PTS fructose transporter subunit IIC	fruA_1	PTS fructose transporter subunit IIC OS=Staphylococcus aureus OX=1280 GN=fruA_1 PE=4 SV=1 - [A0A068A2L4_STAAU]	9.82	8	8	16	652	68.67	5.97314	1.07982	1.03515	1.09573	1.07023	0.946071	0.949652	0.958795	0.951506	1.12478	0.00304537	0.0243669
A0A0H3JRR0	Uncharacterized protein	SAV1626	Uncharacterized protein OS=Staphylococcus aureus (strain Mu50 / ATCC 700699) OX=158878 GN=SAV1626 PE=1 SV=1 - [A0A0H3JRR0_STAAM]	37.14	5	5	13	140	15.6332	5.16064	0.92958	1.0207	0.922892	0.957725	1.0608	1.08119	1.05862	1.06687	0.897697	0.0279623	0.0853229
A0A077W554	Exported protein	ERS140147_02282	Exported protein OS=Staphylococcus aureus OX=1280 GN=ERS140147_02282 PE=4 SV=1 - [A0A077W554_STAAU]	26.37	3	3	13	91	10.3297	10.0522	1.02833	0.935999	1.01551	0.99328	1.07211	1.07632	1.08144	1.07662	0.92259	0.04531	0.120246
A0A0H3JWY5	Uncharacterized protein	SAV2325	Uncharacterized protein OS=Staphylococcus aureus (strain Mu50 / ATCC 700699) OX=158878 GN=SAV2325 PE=4 SV=1 - [A0A0H3JWY5_STAAM]	32.74	5	5	14	168	20.07	5.33838	1.11515	1.10882	1.06732	1.0971	1.01649	1.03941	1.04528	1.03373	1.0613	0.0218542	0.0728546
A0A0D1GHE1	Uncharacterized protein	FAF10_08165	Uncharacterized protein OS=Staphylococcus aureus subsp. aureus OX=46170 GN=FAF10_08165 PE=4 SV=1 - [A0A0D1GHE1_STAAU]	30	5	5	10	130	15.7411	8.06006	0.959194	0.977047	0.935285	0.957175	1.17114	1.0744	1.05196	1.09917	0.870819	0.0210826	0.0713539
A0A380E3E5	Membrane protein	NCTC5664_03131	Membrane protein OS=Staphylococcus aureus OX=1280 GN=NCTC5664_03131 PE=4 SV=1 - [A0A380E3E5_STAAU]	30.65	4	4	11	124	13.8006	8.30908	1.23729	1.18944	1.17361	1.20011	1.03365	1.05903	0.983276	1.02532	1.17048	0.00399428	0.0269293
A0A0D1HST2	Uncharacterized protein	QU38_06070	Uncharacterized protein OS=Staphylococcus aureus subsp. aureus OX=46170 GN=QU38_06070 PE=4 SV=1 - [A0A0D1HST2_STAAU]	14.52	5	5	9	310	34.5874	6.43018	0.932734	0.944222	0.885767	0.920908	1.02811	0.98349	1.04091	1.0175	0.905067	0.0179742	0.0648059
A0A380ELL8	Telomeric repeat-binding factor 2	NCTC10702_02814	Telomeric repeat-binding factor 2 OS=Staphylococcus aureus OX=1280 GN=NCTC10702_02814 PE=4 SV=1 - [A0A380ELL8_STAAU]	36.51	4	4	8	126	13.505	9.14404	0.886438	0.854399	0.836302	0.859046	0.973181	0.929698	0.925563	0.942814	0.911152	0.0166384	0.0617875
A0A0U1MNA1	Siderophore biosynthesis protein	iucC_3	Siderophore biosynthesis protein OS=Staphylococcus aureus OX=1280 GN=iucC_3 PE=4 SV=1 - [A0A0U1MNA1_STAAU]	6.85	1	4	8	657	75.9656	6.01123	0.885252	0.900854	0.970932	0.919013	1.07393	1.04359	1.02725	1.04826	0.876704	0.0121208	0.0512379
A0A0H3JQ24	Trancated TagF	SAV0254	Trancated TagF OS=Staphylococcus aureus (strain Mu50 / ATCC 700699) OX=158878 GN=SAV0254 PE=4 SV=1 - [A0A0H3JQ24_STAAM]	20.31	8	8	17	389	45.9812	6.87354	0.919949	0.948829	0.88186	0.916879	1.03632	1.0614	1.04764	1.04845	0.874509	0.00314245	0.0245318
A0A2Y8MWL5	Cell division inhibitor	NCTC10654_00876	Cell division inhibitor OS=Staphylococcus aureus OX=1280 GN=NCTC10654_00876 PE=4 SV=1 - [A0A2Y8MWL5_STAAU]	25.26	9	9	15	289	33.0562	9.24658	0.978136	1.01534	0.966315	0.986598	0.919981	0.914434	0.851686	0.895367	1.10189	0.025968	0.0816846
A0A2S6DS03	Peptidase U32	C7P97_02155	Peptidase U32 OS=Staphylococcus aureus OX=1280 GN=C7P97_02155 PE=4 SV=1 - [A0A2S6DS03_STAAU]	16.61	5	5	7	307	35.9617	4.69092	0.983649	0.914652	1.02874	0.97568	1.08975	1.07871	1.06603	1.07816	0.904946	0.0389561	0.108165
A0A0D3QBK8	CDP-glycerol glycerophosphotransferase	BTN44_14315	CDP-glycerol glycerophosphotransferase OS=Staphylococcus aureus OX=1280 GN=BTN44_14315 PE=4 SV=1 - [A0A0D3QBK8_STAAU]	9.87	6	6	11	557	64.4957	6.37939	0.978485	0.940655	0.96067	0.959937	1.01506	1.03288	1.00985	1.01926	0.941795	0.0102062	0.0451987
A0A4P9APS8	Restriction endonuclease subunit S	E1E62_01855	Restriction endonuclease subunit S OS=Staphylococcus aureus OX=1280 GN=E1E62_01855 PE=4 SV=1 - [A0A4P9APS8_STAAU]	14.36	3	6	10	383	44.804	9.18799	0.938941	1.02107	0.928004	0.962671	1.04716	1.09257	1.0611	1.06694	0.902269	0.0320083	0.0949594
U5NYY0	Lysophospholipase	R114_51	Lysophospholipase OS=Staphylococcus aureus OX=1280 GN=R114_51 PE=4 SV=1 - [U5NYY0_STAAU]	21.77	5	5	16	271	31.0194	5.2876	1.03388	1.05218	1.01254	1.03287	0.873597	0.867641	0.937921	0.893053	1.15655	0.00519812	0.0313011
A0A4P7P9I5	DNA translocase FtsK	E5491_06655	DNA translocase FtsK OS=Staphylococcus aureus subsp. aureus OX=46170 GN=E5491_06655 PE=4 SV=1 - [A0A4P7P9I5_STAAU]	11.13	9	9	17	746	83.2187	6.60986	1.07201	1.01254	1.05422	1.04626	0.962902	0.990052	0.982364	0.978439	1.06931	0.0249325	0.0798361
A0A2X2JXS2	Urease accessory protein UreG	ureG	Urease accessory protein UreG OS=Staphylococcus aureus OX=1280 GN=ureG PE=3 SV=1 - [A0A2X2JXS2_STAAU]	26.67	6	6	8	180	19.5032	4.94482	0.770831	0.841766	0.77515	0.795916	0.931167	0.868407	0.876394	0.891989	0.892293	0.0337257	0.0976484
A0A380DIK7	Poly(Glycerol-phosphate) alpha-glucosyltransferase	tagE_2	Poly(Glycerol-phosphate) alpha-glucosyltransferase OS=Staphylococcus aureus OX=1280 GN=tagE_2 PE=4 SV=1 - [A0A380DIK7_STAAU]	13.33	7	7	16	465	54.5578	7.26904	0.973898	0.990248	0.992689	0.985612	1.04044	1.02281	1.00632	1.02319	0.963274	0.0307089	0.0925159
A0A0H3JRL3	Similar to rhodanese family protein	SAV1534	Similar to rhodanese family protein OS=Staphylococcus aureus (strain Mu50 / ATCC 700699) OX=158878 GN=SAV1534 PE=4 SV=1 - [A0A0H3JRL3_STAAM]	21.09	3	3	8	128	14.7939	9.96436	1.02161	1.0095	1.00634	1.01248	1.06004	1.03559	1.05002	1.04855	0.965605	0.0131535	0.0533878
A0A380DZS2	3-oxoacyl-[acyl-carrier-protein] synthase, KASII	fabF_4	3-oxoacyl-[acyl-carrier-protein] synthase, KASII OS=Staphylococcus aureus OX=1280 GN=fabF_4 PE=3 SV=1 - [A0A380DZS2_STAAU]	51.39	3	5	13	72	8.12302	6.52197	1.09991	1.15598	1.22129	1.15906	1.02718	1.01338	1.03421	1.02492	1.13088	0.0196463	0.0677798
S0DHG2	ATPase copper transport protein	copA	ATPase copper transport protein OS=Staphylococcus aureus (strain MRSA ST398 / isolate S0385) OX=523796 GN=copA PE=3 SV=1 - [S0DHG2_STAA5]	7.73	4	4	6	660	71.5379	5.22412	0.904235	0.904849	0.913047	0.907377	1.07279	1.03935	1.09633	1.06949	0.84842	0.000641454	0.0113394
Q2FHL4	50S ribosomal protein L28	rpmB	50S ribosomal protein L28 OS=Staphylococcus aureus (strain USA300) OX=367830 GN=rpmB PE=3 SV=1 - [RL28_STAA3]	69.35	6	6	20	62	6.97292	12.2349	0.937499	0.94305	0.917176	0.932575	1.02779	1.01562	1.01879	1.02073	0.913632	0.000526563	0.0104289
A0A4P9AQY3	XRE family transcriptional regulator	E1951_04115	XRE family transcriptional regulator OS=Staphylococcus aureus OX=1280 GN=E1951_04115 PE=4 SV=1 - [A0A4P9AQY3_STAAU]	33.64	4	4	6	110	12.7227	6.58057	0.951608	0.882652	0.899651	0.911304	1.04161	1.06	1.02765	1.04309	0.873661	0.00442041	0.0288158
A0A3S4Q5D0	NADH-dependent dehydrogenase	ycjS_2	NADH-dependent dehydrogenase OS=Staphylococcus aureus OX=1280 GN=ycjS_2 PE=4 SV=1 - [A0A3S4Q5D0_STAAU]	19.71	7	7	17	345	38.4257	6.58057	0.990241	1.03373	0.986862	1.00361	1.05362	1.08534	1.08095	1.0733	0.93507	0.0181737	0.0652171
A0A0D1JN17	Transcriptional regulator	QU38_15745	Transcriptional regulator OS=Staphylococcus aureus subsp. aureus OX=46170 GN=QU38_15745 PE=4 SV=1 - [A0A0D1JN17_STAAU]	15.05	3	3	8	186	21.959	5.30029	0.905011	0.951203	0.840545	0.89892	1.00981	1.06881	1.03043	1.03635	0.86739	0.0195965	0.0677172
A0A2X2L6T8	Ribosomal RNA small subunit methyltransferase A	rsmA	Ribosomal RNA small subunit methyltransferase A OS=Staphylococcus aureus OX=1280 GN=rsmA PE=3 SV=1 - [A0A2X2L6T8_STAAU]	21.22	5	5	9	278	31.4905	5.56689	0.961172	0.971711	0.964729	0.965871	0.996085	1.00476	1.01624	1.00569	0.960402	0.00381738	0.0264252
A0A0D1HL18	Zinc ABC transporter substrate-binding protein	QU38_07765	Zinc ABC transporter substrate-binding protein OS=Staphylococcus aureus subsp. aureus OX=46170 GN=QU38_07765 PE=3 SV=1 - [A0A0D1HL18_STAAU]	17.48	11	11	21	515	59.0659	7.13721	1.07743	1.05952	1.08437	1.07377	1.02971	1.00968	1.01037	1.01659	1.05625	0.00445102	0.0288507
A0A0D1HJ20	ABC transporter	QU38_10790	ABC transporter OS=Staphylococcus aureus subsp. aureus OX=46170 GN=QU38_10790 PE=4 SV=1 - [A0A0D1HJ20_STAAU]	20.66	5	5	8	213	23.8831	5.8208	0.889376	1.01829	0.969051	0.958905	1.04769	1.08584	1.09663	1.07672	0.890581	0.0433624	0.117259
A0A484W049	UDP-N-acetylmuramoyl-L-alanyl-D-glutamate--L-lysine ligase	murE	UDP-N-acetylmuramoyl-L-alanyl-D-glutamate--L-lysine ligase OS=Staphylococcus aureus OX=1280 GN=murE PE=3 SV=1 - [A0A484W049_STAAU]	9.33	4	4	6	493	54.0847	5.63037	1.01161	1.0398	1.07409	1.04184	0.960972	0.959689	0.987928	0.96953	1.07458	0.023458	0.0756811
A0A0E7WF08	MFS transporter	EP54_06700	MFS transporter OS=Staphylococcus aureus OX=1280 GN=EP54_06700 PE=4 SV=1 - [A0A0E7WF08_STAAU]	25.48	4	4	5	208	22.9654	7.35693	0.81701	0.851915	0.748552	0.805825	0.908089	0.904894	0.94	0.917661	0.87813	0.0259141	0.081635
A0A0U1MKL8	Protein GlcT	glcT	Protein GlcT OS=Staphylococcus aureus OX=1280 GN=glcT PE=4 SV=1 - [A0A0U1MKL8_STAAU]	17.31	6	6	17	283	32.8469	5.99854	1.03538	1.08907	1.07245	1.06563	0.987553	0.951534	0.932251	0.957113	1.11339	0.00874841	0.041334
A0A0E1VQ84	Amino acid permease	HMPREF0776_0367	Amino acid permease OS=Staphylococcus aureus subsp. aureus USA300_TCH959 OX=450394 GN=HMPREF0776_0367 PE=4 SV=1 - [A0A0E1VQ84_STAA3]	6.32	4	4	8	459	50.3089	9.34912	0.880339	0.963427	0.921957	0.921907	1.01167	1.04099	0.972905	1.00852	0.914115	0.0493355	0.127143
Q6G873	Peroxide-responsive repressor PerR	perR	Peroxide-responsive repressor PerR OS=Staphylococcus aureus (strain MSSA476) OX=282459 GN=perR PE=3 SV=1 - [PERR_STAAS]	43.24	5	5	10	148	17.1724	5.65576	0.925378	0.980475	0.966355	0.957403	1.03059	1.10587	1.03533	1.05726	0.905549	0.0274273	0.0845617
A0A380DRI7	Pyridoxal phosphate homeostasis protein	yggS	Pyridoxal phosphate homeostasis protein OS=Staphylococcus aureus OX=1280 GN=yggS PE=3 SV=1 - [A0A380DRI7_STAAU]	17.86	4	4	8	196	22.3596	5.51611	1.01853	1.02138	0.996044	1.01198	0.961333	0.952006	0.950874	0.954738	1.05996	0.00272647	0.0226923
A0A380DFJ6	Pyruvate dehydrogenase E1 component subunit alpha	pdhA	Pyruvate dehydrogenase E1 component subunit alpha OS=Staphylococcus aureus OX=1280 GN=pdhA PE=4 SV=1 - [A0A380DFJ6_STAAU]	16.8	2	3	13	369	41.3519	5.07178	1.04299	1.03967	1.0693	1.05065	1.15819	1.12512	1.09401	1.12577	0.933274	0.0224122	0.0740952
A0A2S6DJ79	Nitroreductase family protein	CSC87_14710	Nitroreductase family protein OS=Staphylococcus aureus OX=1280 GN=CSC87_14710 PE=4 SV=1 - [A0A2S6DJ79_STAAU]	26.88	5	5	10	186	21.3925	5.12256	1.03231	1.03072	1.02583	1.02962	1.11375	1.1452	1.1646	1.14118	0.902239	0.00172058	0.0176091
A0A033V311	Valine--tRNA ligase	valS	Valine--tRNA ligase OS=Staphylococcus aureus C0673 OX=1413510 GN=valS PE=3 SV=1 - [A0A033V311_STAAU]	7.53	1	4	6	876	101.734	5.10986	1.09505	0.972974	1.08528	1.0511	0.924639	0.888238	0.906541	0.906473	1.15955	0.023447	0.0756811
A0A077UG54	2,3,4,5-tetrahydropyridine-2,6-dicarboxylate N-acetyltransferase	dapD	2,3,4,5-tetrahydropyridine-2,6-dicarboxylate N-acetyltransferase OS=Staphylococcus aureus OX=1280 GN=dapD PE=3 SV=1 - [A0A077UG54_STAAU]	16.32	5	5	12	239	25.2741	4.95752	0.978935	0.965183	0.941902	0.962007	1.02219	1.00279	1.02268	1.01589	0.946963	0.013017	0.0533079
A0A0D1I6I2	GMP reductase	guaC	GMP reductase OS=Staphylococcus aureus subsp. aureus OX=46170 GN=guaC PE=3 SV=1 - [A0A0D1I6I2_STAAU]	27.69	10	10	19	325	36.0704	7.00537	1.01105	0.938655	0.966965	0.972223	1.06666	1.10263	1.10486	1.09138	0.890817	0.0081773	0.0401175
A0A2X2JS99	Nitroreductase family protein	NCTC7878_00568	Nitroreductase family protein OS=Staphylococcus aureus OX=1280 GN=NCTC7878_00568 PE=4 SV=1 - [A0A2X2JS99_STAAU]	30.34	6	6	11	178	20.7939	9.37842	1.05236	1.1366	1.09413	1.09436	0.969612	0.941245	0.929626	0.946828	1.15582	0.00550024	0.0323214
A0A2S6DID1	UPF0738 protein C7P97_08860	C7P97_08860	UPF0738 protein C7P97_08860 OS=Staphylococcus aureus OX=1280 GN=C7P97_08860 PE=3 SV=1 - [A0A2S6DID1_STAAU]	25.22	3	3	7	115	13.5466	4.29736	0.811241	0.758309	0.761505	0.777018	0.850277	0.92298	0.870854	0.881371	0.881602	0.0194216	0.0674398
A0A2X2K6W2	Acetyl-coenzyme A carboxylase carboxyl transferase subunit alpha	accA_1	Acetyl-coenzyme A carboxylase carboxyl transferase subunit alpha OS=Staphylococcus aureus OX=1280 GN=accA_1 PE=3 SV=1 - [A0A2X2K6W2_STAAU]	24.42	8	8	15	258	28.3466	5.73193	1.13279	1.04502	1.09012	1.08931	0.985505	0.94983	0.917584	0.950973	1.14547	0.012477	0.052433
A0A0E1VQG8	Membrane-associated protein	tcaA	Membrane-associated protein OS=Staphylococcus aureus subsp. aureus USA300_TCH959 OX=450394 GN=tcaA PE=3 SV=1 - [A0A0E1VQG8_STAA3]	16.52	9	9	10	460	51.9857	9.0708	0.987987	1.02271	1.03966	1.01679	0.856658	0.885616	0.862696	0.868323	1.17098	0.00107734	0.0144619
A0A0D1JSL7	Hydrolase	QU38_06750	Hydrolase OS=Staphylococcus aureus subsp. aureus OX=46170 GN=QU38_06750 PE=4 SV=1 - [A0A0D1JSL7_STAAU]	15.71	4	4	5	261	29.798	5.22412	1.17412	1.19797	1.15279	1.17496	1.04451	1.0573	1.10066	1.06749	1.10068	0.00740434	0.0382187
A0A033UZC9	30S ribosomal protein S21	rpsU	30S ribosomal protein S21 OS=Staphylococcus aureus C0673 OX=1413510 GN=rpsU PE=3 SV=1 - [A0A033UZC9_STAAU]	46.55	4	4	19	58	6.98196	11.1069	1.07022	0.984272	1.02494	1.02648	0.939558	0.943009	0.94318	0.941915	1.08977	0.0272087	0.084347
A0A0D6HM31	Putative staphylococcal protein	BTN44_05295	Putative staphylococcal protein OS=Staphylococcus aureus OX=1280 GN=BTN44_05295 PE=4 SV=1 - [A0A0D6HM31_STAAU]	30.97	4	4	5	113	13.6628	8.73389	1.06195	1.138	1.07235	1.09077	1.00579	1.00776	1.0131	1.00888	1.08116	0.026651	0.0832213
A0A0D6GUF8	Glyoxalase	catE_2	Glyoxalase OS=Staphylococcus aureus OX=1280 GN=catE_2 PE=4 SV=1 - [A0A0D6GUF8_STAAU]	12.31	3	3	3	268	30.0406	5.84619	0.944647	1.0544	0.997343	0.998797	1.13682	1.16237	1.15158	1.15026	0.868326	0.00963372	0.0433822
Q2FVP1	PTS system sucrose-specific IIBC component, putative	SAOUHSC_02661	PTS system sucrose-specific IIBC component, putative OS=Staphylococcus aureus (strain NCTC 8325) OX=93061 GN=SAOUHSC_02661 PE=4 SV=1 - [Q2FVP1_STAA8]	5.53	3	3	5	416	44.235	9.53955	1.1382	1.07712	1.1343	1.11654	0.926317	0.956911	0.997071	0.9601	1.16294	0.00533261	0.0315942
A0A4T9YNZ2	Rhomboid family intramembrane serine protease	FAF10_09585	Rhomboid family intramembrane serine protease OS=Staphylococcus aureus subsp. aureus OX=46170 GN=FAF10_09585 PE=4 SV=1 - [A0A4T9YNZ2_STAAU]	9.05	5	5	9	486	56.7217	9.11475	0.972872	0.975921	0.949482	0.966091	1.03916	1.0058	1.01011	1.01836	0.948677	0.0175273	0.0638686
A0A0D1GJ10	Thioredoxin	FAF10_03450	Thioredoxin OS=Staphylococcus aureus subsp. aureus OX=46170 GN=FAF10_03450 PE=4 SV=1 - [A0A0D1GJ10_STAAU]	29.82	3	3	5	114	13.2065	5.63037	1.02188	1.11261	1.05476	1.06309	0.863985	0.874084	0.986555	0.908208	1.17053	0.0308535	0.0928207
A0A4P9QVZ0	DUF402 domain-containing protein	FF957_09940	DUF402 domain-containing protein OS=Staphylococcus aureus OX=1280 GN=FF957_09940 PE=4 SV=1 - [A0A4P9QVZ0_STAAU]	27.22	4	4	6	180	21.6757	5.96045	1.03525	1.07386	1.08453	1.06455	0.969441	1.02131	1.01633	1.00236	1.06204	0.0493283	0.127143
A0A0D6GVG9	Methylated-DNA--protein-cysteine methyltransferase	ogt	Methylated-DNA--protein-cysteine methyltransferase OS=Staphylococcus aureus OX=1280 GN=ogt PE=3 SV=1 - [A0A0D6GVG9_STAAU]	40.46	5	5	6	173	18.9338	8.68994	1.07172	1.07529	1.04679	1.0646	1.09765	1.17528	1.14077	1.1379	0.935582	0.0387133	0.107823
A0A380DZ40	AraC family regulatory protein	NCTC6133_03197	AraC family regulatory protein OS=Staphylococcus aureus OX=1280 GN=NCTC6133_03197 PE=4 SV=1 - [A0A380DZ40_STAAU]	8.4	5	5	6	512	60.4827	6.72705	0.831539	0.885691	0.877079	0.86477	0.940231	1.00379	0.952831	0.965618	0.895561	0.0171583	0.062953
A0A380EKM2	Maltose operon transcriptional repressor MalR, LacI family	malR	Maltose operon transcriptional repressor MalR, LacI family OS=Staphylococcus aureus OX=1280 GN=malR PE=4 SV=1 - [A0A380EKM2_STAAU]	10.4	3	3	7	250	28.5247	6.41748	1.0713	1.08201	1.0391	1.06414	0.995562	0.988147	1.00354	0.995751	1.06868	0.00741503	0.0382187
A0A0H3JQH8	AHS2 domain-containing protein	SAV0718	AHS2 domain-containing protein OS=Staphylococcus aureus (strain Mu50 / ATCC 700699) OX=158878 GN=SAV0718 PE=4 SV=1 - [A0A0H3JQH8_STAAM]	15.87	6	6	9	334	38.1094	8.76318	0.972678	0.967913	0.958545	0.966379	0.992676	0.977037	0.988613	0.986109	0.979992	0.0344513	0.0991808
A0A380DWR1	Membrane protein	NCTC6133_03156	Membrane protein OS=Staphylococcus aureus OX=1280 GN=NCTC6133_03156 PE=4 SV=1 - [A0A380DWR1_STAAU]	10.06	2	2	4	169	19.3287	9.56885	0.820511	0.828877	0.777954	0.809114	0.908148	0.922358	0.917202	0.915903	0.883406	0.00280908	0.0231101
A0A380DYN1	Thiamin pyrophosphokinase	thiN	Thiamin pyrophosphokinase OS=Staphylococcus aureus OX=1280 GN=thiN PE=4 SV=1 - [A0A380DYN1_STAAU]	20	4	4	15	200	22.4166	5.77002	0.949978	0.974656	0.967687	0.964107	1.0456	1.03422	1.08587	1.05523	0.913648	0.00622989	0.0346679
A0A077US01	ABC transporter	ERS140147_02003	ABC transporter OS=Staphylococcus aureus OX=1280 GN=ERS140147_02003 PE=4 SV=1 - [A0A077US01_STAAU]	5.65	3	3	5	407	48.5346	9.979	1.0139	1.04734	1.07368	1.04497	0.937107	0.942809	0.990194	0.956703	1.09226	0.0216229	0.0728367
A0A2X2JWR6	ATP-dependent protease HslV	clpQ_2	ATP-dependent protease HslV OS=Staphylococcus aureus OX=1280 GN=clpQ_2 PE=4 SV=1 - [A0A2X2JWR6_STAAU]	20.2	2	2	3	99	10.9427	9.70068	1.13486	1.10147	1.12872	1.12168	0.983943	0.956961	0.957063	0.965989	1.16118	0.000335327	0.00896581
A0A484WB53	Poly(Glycerol-phosphate) alpha-glucosyltransferase GftA	gftA_2	Poly(Glycerol-phosphate) alpha-glucosyltransferase GftA OS=Staphylococcus aureus OX=1280 GN=gftA_2 PE=4 SV=1 - [A0A484WB53_STAAU]	5.04	3	3	4	456	53.0987	6.32861	0.869534	0.891521	0.820021	0.860359	1.0301	1.02715	0.978675	1.01198	0.850178	0.00489383	0.0301669
A0A380DVH5	GTP cyclohydrolase 1 type 2 homolog	NCTC6133_02071	GTP cyclohydrolase 1 type 2 homolog OS=Staphylococcus aureus OX=1280 GN=NCTC6133_02071 PE=3 SV=1 - [A0A380DVH5_STAAU]	10.86	5	5	14	350	39.288	5.35107	1.07741	1.11839	1.06402	1.0866	1.02975	0.986433	1.00314	1.00644	1.07965	0.0178217	0.064502
A0A0E7MHR4	PTS glucose transporter subunit IIBC	ptaA	PTS glucose transporter subunit IIBC OS=Staphylococcus aureus OX=1280 GN=ptaA PE=4 SV=1 - [A0A0E7MHR4_STAAU]	7.17	4	4	8	488	53.0524	8.99756	0.942076	0.888244	0.916064	0.915462	0.98352	1.00868	0.972807	0.988336	0.926266	0.0179966	0.0648059
A0A0E1AEM9	Enoyl-(Acyl-carrier-protein) reductase (FMN)	SAZ172_0862	Enoyl-(Acyl-carrier-protein) reductase (FMN) OS=Staphylococcus aureus subsp. aureus Z172 OX=1406863 GN=SAZ172_0862 PE=4 SV=1 - [A0A0E1AEM9_STAAU]	15.21	6	6	8	355	38.5658	6.41748	0.871252	0.894988	0.881366	0.882535	0.910512	0.926856	0.930119	0.922495	0.956683	0.0120826	0.0512379
A0A380EL72	Cytosolic protein containing multiple CBS domains	NCTC10702_02678	Cytosolic protein containing multiple CBS domains OS=Staphylococcus aureus OX=1280 GN=NCTC10702_02678 PE=4 SV=1 - [A0A380EL72_STAAU]	11.72	5	5	5	418	46.9938	9.01221	1.00703	0.998496	1.02138	1.00897	0.944969	0.976001	0.954634	0.958535	1.05262	0.0112766	0.0486292
A0A0H3JQ19	Cystathionine gamma-synthase homolog	yrhB	Cystathionine gamma-synthase homolog OS=Staphylococcus aureus (strain Mu50 / ATCC 700699) OX=158878 GN=yrhB PE=3 SV=1 - [A0A0H3JQ19_STAAM]	5.79	3	3	6	380	41.2233	5.8335	0.891122	0.866638	0.88797	0.88191	1.00155	1.07175	1.08327	1.05219	0.838165	0.0030881	0.0243784
A0A0H3JUI7	Uncharacterized protein	SAV0937	Uncharacterized protein OS=Staphylococcus aureus (strain Mu50 / ATCC 700699) OX=158878 GN=SAV0937 PE=4 SV=1 - [A0A0H3JUI7_STAAM]	29.41	3	3	3	102	12.043	4.66553	0.972307	0.997959	0.950163	0.973476	1.06783	1.11467	1.12668	1.10306	0.882525	0.00461891	0.0293252
A0A380E468	Integrase/recombinase (XerD/RipX family)	xerD_4	Integrase/recombinase (XerD/RipX family) OS=Staphylococcus aureus OX=1280 GN=xerD_4 PE=4 SV=1 - [A0A380E468_STAAU]	8.87	1	1	2	124	14.4426	6.37939	1.0012	1.01389	1.06976	1.02828	0.966571	0.904083	0.932124	0.93426	1.10064	0.0275732	0.0847399
A0A380E0Z1	D-alanyl-D-alanine carboxypeptidase / Penicillin binding protein PBP4	dacA_2	D-alanyl-D-alanine carboxypeptidase / Penicillin binding protein PBP4 OS=Staphylococcus aureus OX=1280 GN=dacA_2 PE=3 SV=1 - [A0A380E0Z1_STAAU]	11.21	3	3	4	330	37.1533	9.51025	1.02717	1.02489	1.06532	1.03913	0.891579	0.907829	0.949007	0.916138	1.13425	0.00465304	0.0293595
A0A0U1MN11	Protein deacetylase	acuC	Protein deacetylase OS=Staphylococcus aureus OX=1280 GN=acuC PE=4 SV=1 - [A0A0U1MN11_STAAU]	8.74	4	4	11	389	44.5664	6.75635	1.11715	1.08616	1.08167	1.09499	1.01314	0.959105	0.956932	0.976393	1.12147	0.0052756	0.0315018
A0A1D4WT99	Exported protein	SAMEA1708664_01015	Exported protein OS=Staphylococcus aureus OX=1280 GN=SAMEA1708664_01015 PE=4 SV=1 - [A0A1D4WT99_STAAU]	35.9	3	3	5	78	9.08175	9.46631	0.94081	0.940918	0.913068	0.931599	0.801599	0.778104	0.80786	0.795854	1.17056	0.00046919	0.00987677
A0A077UVP9	Pseudouridine-5'-phosphate glycosidase	psuG	Pseudouridine-5'-phosphate glycosidase OS=Staphylococcus aureus OX=1280 GN=psuG PE=3 SV=1 - [A0A077UVP9_STAAU]	13.36	5	5	6	307	32.9304	5.70654	1.01705	1.04146	0.978769	1.01243	1.1032	1.06715	1.09481	1.08839	0.93021	0.0232713	0.0755792
A0A0U1MPC2	Porphobilinogen deaminase	hemC	Porphobilinogen deaminase OS=Staphylococcus aureus OX=1280 GN=hemC PE=3 SV=1 - [A0A0U1MPC2_STAAU]	19.16	5	5	10	308	34.375	5.51611	0.94083	0.94178	0.959928	0.947513	1.09345	1.0609	1.00071	1.05169	0.900947	0.0201544	0.0689764
A0A0H3JN77	DUF4097 domain-containing protein	SA1740	DUF4097 domain-containing protein OS=Staphylococcus aureus (strain N315) OX=158879 GN=SA1740 PE=4 SV=1 - [A0A0H3JN77_STAAN]	11.07	3	3	3	280	31.5995	9.27588	0.896143	0.902982	0.987248	0.928791	1.05934	0.990345	1.08095	1.04355	0.890034	0.0457141	0.120868
A0A133Q5Q4	Response regulator SaeR	HMPREF3211_00593	Response regulator SaeR OS=Staphylococcus aureus OX=1280 GN=HMPREF3211_00593 PE=4 SV=1 - [A0A133Q5Q4_STAAU]	9.91	3	3	7	222	26.1643	5.2749	0.902434	0.941785	0.843782	0.896	1.04817	1.06611	1.03116	1.04848	0.854572	0.00724379	0.0377914
A0A380DR43	SCP family extracellular protein	NCTC6133_01711	SCP family extracellular protein OS=Staphylococcus aureus OX=1280 GN=NCTC6133_01711 PE=4 SV=1 - [A0A380DR43_STAAU]	15.81	1	8	18	329	38.4905	9.24658	0.82844	0.863484	0.888502	0.860142	0.80017	0.72862	0.728169	0.75232	1.14332	0.0219006	0.0728546
A0A077UID2	YlbN-like protein	ylbN	YlbN-like protein OS=Staphylococcus aureus OX=1280 GN=ylbN PE=4 SV=1 - [A0A077UID2_STAAU]	23.78	4	4	4	185	21.4055	4.38623	1.14163	1.13033	1.17156	1.14784	0.951606	1.04964	1.04831	1.01652	1.12919	0.0193801	0.0674398
Q936E4	Uncharacterized protein		Uncharacterized protein OS=Staphylococcus aureus OX=1280 PE=4 SV=1 - [Q936E4_STAAU]	21.69	6	6	9	272	31.1805	7.34229	1.09413	1.13032	1.07731	1.10058	1.01068	0.965419	1.00583	0.99398	1.10725	0.00737128	0.0381771
A0A077UKC9	DNA topoisomerase 3	topB	DNA topoisomerase 3 OS=Staphylococcus aureus OX=1280 GN=topB PE=3 SV=1 - [A0A077UKC9_STAAU]	10.41	8	8	10	711	81.5547	9.5249	0.888931	0.896928	0.922592	0.902817	0.994631	1.02565	0.978709	0.999665	0.90312	0.00481157	0.0299808
A0A1D5ABT6	DNA-binding protein	SAMEA1708664_02139	DNA-binding protein OS=Staphylococcus aureus OX=1280 GN=SAMEA1708664_02139 PE=4 SV=1 - [A0A1D5ABT6_STAAU]	15.49	1	1	1	71	7.67895	6.1001	1.05915	0.995667	0.958107	1.00431	0.912471	0.861257	0.912768	0.895499	1.1215	0.033177	0.0968153
A0A1Q8DDI3	Bifunctional protein GlmU	glmU	Bifunctional protein GlmU OS=Staphylococcus aureus OX=1280 GN=glmU PE=3 SV=1 - [A0A1Q8DDI3_STAAU]	1.77	1	1	6	451	48.7661	5.78271	1.01332	0.993638	0.984351	0.997102	1.04273	1.02331	1.04265	1.03623	0.962237	0.0216817	0.0728546
A0A380DV69	Phi PVL ORF 30-like protein	NCTC6133_01991	Phi PVL ORF 30-like protein OS=Staphylococcus aureus OX=1280 GN=NCTC6133_01991 PE=4 SV=1 - [A0A380DV69_STAAU]	23.12	4	4	4	173	20.4551	7.13721	0.929175	0.900273	0.870087	0.899845	0.953755	0.989934	0.979705	0.974464	0.923425	0.0208529	0.0706883
A0A1D4K5C3	LPXTG specific sortase A	srtA_2	LPXTG specific sortase A OS=Staphylococcus aureus OX=1280 GN=srtA_2 PE=4 SV=1 - [A0A1D4K5C3_STAAU]	16.16	3	3	4	198	22.5547	6.81494	0.861755	0.889534	0.898625	0.883305	1.02049	1.09052	0.978125	1.02971	0.857818	0.013351	0.0539846
A0A2X2K394	Sugar (And other) transporter family protein	yjjL	Sugar (And other) transporter family protein OS=Staphylococcus aureus OX=1280 GN=yjjL PE=4 SV=1 - [A0A2X2K394_STAAU]	8.86	4	4	15	350	40.3748	9.5249	1.03922	0.934293	0.960654	0.978055	1.1214	1.07042	1.07433	1.08872	0.898355	0.0356699	0.101191
A0A380EHR7	Thioesterase superfamily protein	NCTC10702_01436	Thioesterase superfamily protein OS=Staphylococcus aureus OX=1280 GN=NCTC10702_01436 PE=4 SV=1 - [A0A380EHR7_STAAU]	9.17	1	1	2	109	11.9171	6.87354	1.06603	1.02216	1.10416	1.06412	0.985774	0.961163	0.906732	0.951223	1.11868	0.0274361	0.0845617
A0A380ERV7	30S ribosomal protein S19	rpsS	30S ribosomal protein S19 OS=Staphylococcus aureus OX=1280 GN=rpsS PE=3 SV=1 - [A0A380ERV7_STAAU]	35.87	1	4	21	92	10.6156	9.94971	1.18184	1.11503	1.10379	1.13355	0.978276	0.959507	0.919729	0.952504	1.19007	0.00373418	0.0263611
E4PYB3	DNA integration/recombination/inversion protein	SUK_0035p2	DNA integration/recombination/inversion protein OS=Staphylococcus aureus OX=1280 GN=SUK_0035p2 PE=4 SV=1 - [E4PYB3_STAAU]	13.1	2	2	4	145	16.8979	8.35303	1.27508	1.22236	1.25494	1.25079	1.34196	1.44858	1.32066	1.3704	0.912722	0.0479321	0.124426
Q9KWZ3	Uncharacterized protein ORF259	ORF259	Uncharacterized protein ORF259 OS=Staphylococcus aureus OX=1280 GN=ORF259 PE=4 SV=1 - [Q9KWZ3_STAAU]	13.95	4	4	4	258	29.8958	6.02393	1.23207	1.09654	1.27108	1.1999	1.08434	0.994727	0.979034	1.01937	1.1771	0.0440922	0.118187
A0A0H3JYV8	LytR_cpsA_psr domain-containing protein	SAV1056	LytR_cpsA_psr domain-containing protein OS=Staphylococcus aureus (strain Mu50 / ATCC 700699) OX=158878 GN=SAV1056 PE=4 SV=1 - [A0A0H3JYV8_STAAM]	11.85	6	6	12	405	45.6832	6.48096	0.977746	1.00066	0.922593	0.966999	0.84221	0.868465	0.893038	0.867904	1.11418	0.0224898	0.0742371
A0A2X2K769	Phosphate regulon sensor protein PhoR	phoR_2	Phosphate regulon sensor protein PhoR OS=Staphylococcus aureus OX=1280 GN=phoR_2 PE=4 SV=1 - [A0A2X2K769_STAAU]	5.09	2	2	2	334	38.7233	7.59131	0.83771	0.927742	0.938563	0.901338	1.03933	1.04959	1.00831	1.03241	0.873044	0.0187397	0.0664748
A0A0M3KKX1	Dihydrofolate reductase	dfrB	Dihydrofolate reductase OS=Staphylococcus aureus (strain bovine RF122 / ET3-1) OX=273036 GN=dfrB PE=1 SV=1 - [A0A0M3KKX1_STAAB]	38.22	6	6	9	157	17.9803	6.12549	1.05206	1.09011	1.14216	1.09478	1.00529	0.93255	0.945056	0.960965	1.13925	0.0177604	0.064389
A0A0H3K0R8	Putative aldose 1-epimerase	SAV2338	Putative aldose 1-epimerase OS=Staphylococcus aureus (strain Mu50 / ATCC 700699) OX=158878 GN=SAV2338 PE=4 SV=1 - [A0A0H3K0R8_STAAM]	7.08	3	3	5	339	39.2852	5.19873	1.1125	1.10442	1.0159	1.07761	0.983058	0.985467	0.960473	0.976333	1.10373	0.0338554	0.0978605
A0A0H3K4D8	Uroporphyrin-III C-methyl transferase	nasF	Uroporphyrin-III C-methyl transferase OS=Staphylococcus aureus (strain MW2) OX=196620 GN=nasF PE=3 SV=1 - [A0A0H3K4D8_STAAW]	5.54	1	2	3	325	36.1483	6.12549	1.14416	1.0047	1.108	1.08562	0.946355	0.902133	0.899517	0.916002	1.18517	0.0188617	0.0667965
A0A077V2N1	Sporulation protein	yaaT	Sporulation protein OS=Staphylococcus aureus OX=1280 GN=yaaT PE=4 SV=1 - [A0A077V2N1_STAAU]	6.74	2	2	2	267	30.1873	4.91943	0.88454	0.983975	0.901229	0.923248	1.0023	1.08112	1.01765	1.03369	0.893158	0.0475367	0.123911
Q2G2H0	Uncharacterized protein	SAOUHSC_02010	Uncharacterized protein OS=Staphylococcus aureus (strain NCTC 8325) OX=93061 GN=SAOUHSC_02010 PE=4 SV=1 - [Q2G2H0_STAA8]	43.75	4	4	7	96	11.3239	6.11279	0.963176	0.97564	0.984842	0.974553	1.02388	1.0477	1.01042	1.02733	0.948622	0.0137299	0.0548939
A0A068W5X8	Uncharacterized protein		Uncharacterized protein OS=Staphylococcus aureus OX=1280 PE=4 SV=1 - [A0A068W5X8_STAAU]	15.31	3	3	3	196	23.3152	8.68994	1.07335	1.04641	0.95185	1.02387	0.895275	0.872298	0.911049	0.892874	1.14672	0.0272598	0.0843831
A0A0E0VRZ7	ABC transporter ATP-binding protein	ST398NM01_1964	ABC transporter ATP-binding protein OS=Staphylococcus aureus subsp. aureus 71193 OX=1155084 GN=ST398NM01_1964 PE=4 SV=1 - [A0A0E0VRZ7_STAA5]	11.49	6	6	10	505	58.2349	8.33838	1.0519	1.05331	1.01306	1.03943	0.951908	0.985027	0.962914	0.966616	1.07532	0.0113218	0.0486292
A0A0H3JSL0	Repressor protein	czrA	Repressor protein OS=Staphylococcus aureus (strain Mu50 / ATCC 700699) OX=158878 GN=czrA PE=4 SV=1 - [A0A0H3JSL0_STAAM]	22.64	2	2	2	106	11.9812	7.75244	0.895586	0.973469	0.96452	0.944525	1.0719	1.09119	1.07339	1.07883	0.875508	0.00611565	0.0344247
A0A0H3JWH2	Uncharacterized protein	SAV2087	Uncharacterized protein OS=Staphylococcus aureus (strain Mu50 / ATCC 700699) OX=158878 GN=SAV2087 PE=4 SV=1 - [A0A0H3JWH2_STAAM]	29.9	3	3	9	97	11.1907	6.30322	1.12814	1.14532	1.17211	1.14852	0.95333	1.01044	1.00241	0.988726	1.16162	0.00189532	0.0188562
A0A380EHA7	Uncharacterized protein	NCTC10702_02085	Uncharacterized protein OS=Staphylococcus aureus OX=1280 GN=NCTC10702_02085 PE=4 SV=1 - [A0A380EHA7_STAAU]	30.11	4	4	6	93	10.6115	6.04932	0.945641	0.930673	0.883658	0.919991	1.06138	1.0884	1.08308	1.07762	0.853724	0.00151606	0.0168899
A0A0D1I6F2	GTPase HflX	hflX	GTPase HflX OS=Staphylococcus aureus subsp. aureus OX=46170 GN=hflX PE=3 SV=1 - [A0A0D1I6F2_STAAU]	9.71	5	5	8	412	47.2697	7.12256	1.04367	1.09173	1.05649	1.06396	0.986161	1.01145	0.964425	0.987347	1.0776	0.0179353	0.0648033
A0A2X2KVS4	Elongation factor Tu	tufA_2	Elongation factor Tu OS=Staphylococcus aureus OX=1280 GN=tufA_2 PE=3 SV=1 - [A0A2X2KVS4_STAAU]	6.82	1	1	22	396	43.3351	5.14795	0.933172	0.992295	0.97739	0.967619	1.07491	1.04051	1.01062	1.04201	0.928605	0.0443133	0.118483
A0A2S6D1C1	50S ribosomal protein L3 (Fragment)	CV021_15690	50S ribosomal protein L3 (Fragment) OS=Staphylococcus aureus OX=1280 GN=CV021_15690 PE=3 SV=1 - [A0A2S6D1C1_STAAU]	13.33	1	3	10	165	17.7062	9.87646	1.09529	1.01078	1.12197	1.07602	0.968472	0.918694	0.969574	0.952247	1.12998	0.0298677	0.0907487
A0A4T9Y8X4	ACP synthase	FAF18_00590	ACP synthase OS=Staphylococcus aureus subsp. aureus OX=46170 GN=FAF18_00590 PE=4 SV=1 - [A0A4T9Y8X4_STAAU]	9.74	3	4	10	349	41.765	8.54346	1.17178	1.13471	1.03522	1.1139	0.973206	0.95143	0.995722	0.973453	1.14428	0.0302985	0.0916412
A0A077V467	Probable cell division protein WhiA	whiA	Probable cell division protein WhiA OS=Staphylococcus aureus OX=1280 GN=whiA PE=3 SV=1 - [A0A077V467_STAAU]	14.97	6	6	7	314	35.7778	8.90967	0.925024	0.958548	0.919403	0.934325	0.972702	0.984029	0.982813	0.979848	0.953541	0.023285	0.0755792
A0A0D1I842	Uncharacterized protein	QU38_11220	Uncharacterized protein OS=Staphylococcus aureus subsp. aureus OX=46170 GN=QU38_11220 PE=4 SV=1 - [A0A0D1I842_STAAU]	8.87	3	3	4	282	33.2859	6.75635	1.07493	1.10962	1.14803	1.11086	0.988792	0.945653	0.967065	0.96717	1.14857	0.0042255	0.0278961
A0A0D1JZJ4	Ribosomal RNA small subunit methyltransferase E	QU38_09045	Ribosomal RNA small subunit methyltransferase E OS=Staphylococcus aureus subsp. aureus OX=46170 GN=QU38_09045 PE=3 SV=1 - [A0A0D1JZJ4_STAAU]	11.2	3	3	3	250	28.3937	5.10986	0.992743	0.984231	0.931447	0.969474	1.05581	1.01611	1.06113	1.04435	0.928303	0.034907	0.100089
A0A2X2JZE3	Pyroglutamyl-peptidase I	pcp	Pyroglutamyl-peptidase I OS=Staphylococcus aureus OX=1280 GN=pcp PE=3 SV=1 - [A0A2X2JZE3_STAAU]	7.76	1	1	1	116	12.8256	5.17334	0.945761	0.961956	0.936052	0.947923	0.90665	0.898364	0.893263	0.899425	1.05392	0.00467098	0.029386
A0A0H3JQG4	Uncharacterized protein	SAV0741	Uncharacterized protein OS=Staphylococcus aureus (strain Mu50 / ATCC 700699) OX=158878 GN=SAV0741 PE=4 SV=1 - [A0A0H3JQG4_STAAM]	14.15	1	1	1	106	12.429	4.81787	0.827346	0.870056	0.802031	0.833144	0.915208	0.982055	0.969772	0.955678	0.871783	0.0127522	0.0533079
A0A1D4X436	N-acetylneuraminate lyase	nanA	N-acetylneuraminate lyase OS=Staphylococcus aureus OX=1280 GN=nanA PE=4 SV=1 - [A0A1D4X436_STAAU]	19.8	2	2	3	101	11.4	9.12939	0.973749	0.967138	0.983711	0.974866	1.02048	1.06373	1.04146	1.04189	0.935671	0.00744674	0.0382898
Q2FZF5	Phosphopantetheine adenylyltransferase	coaD	Phosphopantetheine adenylyltransferase OS=Staphylococcus aureus (strain NCTC 8325) OX=93061 GN=coaD PE=3 SV=1 - [COAD_STAA8]	26.88	5	5	6	160	18.3594	6.68311	1.08793	1.11968	1.18695	1.13152	1.01144	1.01861	1.02211	1.01739	1.11218	0.0177297	0.0643867
A0A0E1XC69	Uncharacterized protein	HMPREF0769_10380	Uncharacterized protein OS=Staphylococcus aureus subsp. aureus MN8 OX=548470 GN=HMPREF0769_10380 PE=4 SV=1 - [A0A0E1XC69_STAAU]	2.48	3	3	3	1050	121.585	6.30322	1.18995	1.13659	1.06574	1.13076	0.955825	0.92733	0.972351	0.951835	1.18798	0.00950754	0.0430861
A0A380DNF6	Carboxypeptidase, M20(D) family	amaA_3	Carboxypeptidase, M20(D) family OS=Staphylococcus aureus OX=1280 GN=amaA_3 PE=4 SV=1 - [A0A380DNF6_STAAU]	26.28	4	4	6	137	15.2386	6.02393	0.951262	0.922745	0.957413	0.943807	1.11699	1.05137	1.00902	1.05913	0.891119	0.0254407	0.0807383
A0A0E1XE10	Sodium/glutamate symporter	gltS	Sodium/glutamate symporter OS=Staphylococcus aureus subsp. aureus MN8 OX=548470 GN=gltS PE=3 SV=1 - [A0A0E1XE10_STAAU]	8.46	3	3	13	402	43.2656	8.63135	1.05376	1.06252	0.961871	1.02605	1.19689	1.09951	1.14685	1.14775	0.893965	0.0465105	0.12252
A0A346CFZ9	Staphylococcal protein A (Fragment)	spa	Staphylococcal protein A (Fragment) OS=Staphylococcus aureus OX=1280 GN=spa PE=4 SV=1 - [A0A346CFZ9_STAAU]	63.64	1	6	39	77	8.1119	5.12256	0.910392	1.01831	1.02003	0.982913	1.23866	1.11206	1.15681	1.16918	0.840689	0.0229222	0.0747416
A0A077UPT2	D-3-phosphoglycerate dehydrogenase	serA	D-3-phosphoglycerate dehydrogenase OS=Staphylococcus aureus OX=1280 GN=serA PE=3 SV=1 - [A0A077UPT2_STAAU]	3.56	2	2	2	534	57.7193	5.52881	0.873713	0.826538	0.88167	0.86064	0.960861	1.01934	0.990778	0.990326	0.869048	0.00576841	0.0333477
A0A0M4CBT7	Sav1940-like protein (Fragment)		Sav1940-like protein (Fragment) OS=Staphylococcus aureus OX=1280 PE=4 SV=1 - [A0A0M4CBT7_STAAU]	18.42	1	1	2	38	4.49027	9.42236	0.906334	0.87436	0.842044	0.874246	0.990041	1.03923	1.03946	1.02291	0.854665	0.00388981	0.0265824
A0A0D3Q9P6	ATP-dependent Clp protease ATP-binding subunit	clpB_2	ATP-dependent Clp protease ATP-binding subunit OS=Staphylococcus aureus OX=1280 GN=clpB_2 PE=4 SV=1 - [A0A0D3Q9P6_STAAU]	1.85	1	1	4	378	44.0724	4.95752	0.95144	0.905352	0.857198	0.904663	1.03837	1.03421	1.02625	1.03294	0.87581	0.00948148	0.0430592
A0A0U1MQW7	Uncharacterized protein	BN1321_320021	Uncharacterized protein OS=Staphylococcus aureus OX=1280 GN=BN1321_320021 PE=4 SV=1 - [A0A0U1MQW7_STAAU]	10.56	2	2	3	161	18.9102	9.62744	0.946082	0.939967	0.922528	0.936192	1.01225	1.0359	1.06939	1.03918	0.900894	0.0046339	0.0293252
A0A484WBD5	2-dehydropantoate 2-reductase	panE_2	2-dehydropantoate 2-reductase OS=Staphylococcus aureus OX=1280 GN=panE_2 PE=3 SV=1 - [A0A484WBD5_STAAU]	8.75	3	3	5	263	30.0554	6.25244	0.996463	0.993205	1.06254	1.0174	0.94456	0.887024	0.913972	0.915185	1.11169	0.0218675	0.0728546
A0A0H3JSE1	MazG domain-containing protein	SAV1459	MazG domain-containing protein OS=Staphylococcus aureus (strain Mu50 / ATCC 700699) OX=158878 GN=SAV1459 PE=4 SV=1 - [A0A0H3JSE1_STAAM]	26.67	3	3	3	105	12.187	5.14795	1.00628	1.07692	1.0156	1.03294	0.95483	0.957333	0.969433	0.960532	1.07538	0.0328381	0.0962201
A0A380DNK9	Sulfurtransferase	NCTC5664_01003	Sulfurtransferase OS=Staphylococcus aureus OX=1280 GN=NCTC5664_01003 PE=4 SV=1 - [A0A380DNK9_STAAU]	25	1	1	2	40	4.76239	7.59131	0.950841	0.890909	0.892479	0.91141	1.06854	1.15332	1.00861	1.07682	0.846388	0.0234521	0.0756811
A0A447ZBE4	Methylenetetrahydrofolate--tRNA-(uracil-5-)-methyltransferase TrmFO	trmFO	Methylenetetrahydrofolate--tRNA-(uracil-5-)-methyltransferase TrmFO OS=Staphylococcus aureus OX=1280 GN=trmFO PE=3 SV=1 - [A0A447ZBE4_STAAU]	5.53	1	3	6	434	48.2376	6.60986	1.06238	1.0677	1.11528	1.08178	0.931798	0.90297	0.937538	0.924102	1.17063	0.00138073	0.0162369
A0A4V4NEJ8	Homoserine dehydrogenase	SA21204_0592	Homoserine dehydrogenase OS=Staphylococcus aureus subsp. aureus 21204 OX=904733 GN=SA21204_0592 PE=4 SV=1 - [A0A4V4NEJ8_STAAU]	8.85	4	4	5	384	42.2729	5.07178	0.888789	0.998447	0.932974	0.94007	1.04335	1.03792	1.10125	1.06084	0.886156	0.0329352	0.0963728
A0A033V0L1	Cytidylate kinase	cmk	Cytidylate kinase OS=Staphylococcus aureus C0673 OX=1413510 GN=cmk PE=3 SV=1 - [A0A033V0L1_STAAU]	11.06	1	3	4	217	24.5358	5.0083	0.958323	0.932595	0.975188	0.955369	0.991888	1.05079	1.04033	1.02767	0.929644	0.0301799	0.0914374
Q2FW43	Uncharacterized protein	SAOUHSC_02474	Uncharacterized protein OS=Staphylococcus aureus (strain NCTC 8325) OX=93061 GN=SAOUHSC_02474 PE=4 SV=1 - [Q2FW43_STAA8]	14.29	4	4	6	231	25.9453	6.62451	0.942026	0.967557	0.888509	0.932697	1.023	1.03365	0.988237	1.01496	0.918951	0.0382626	0.106846
A0A077UKT6	Ribosomal RNA small subunit methyltransferase I	rsmI	Ribosomal RNA small subunit methyltransferase I OS=Staphylococcus aureus OX=1280 GN=rsmI PE=3 SV=1 - [A0A077UKT6_STAAU]	6.81	2	2	3	279	31.2894	6.62451	0.989518	0.961016	0.984837	0.978457	1.10019	1.05579	1.03104	1.06234	0.921038	0.0190887	0.0670457
A0A1D4ZLL8	ABC transporter ATP-binding protein	lolD_2	ABC transporter ATP-binding protein OS=Staphylococcus aureus OX=1280 GN=lolD_2 PE=4 SV=1 - [A0A1D4ZLL8_STAAU]	14.29	2	2	2	126	14.0484	6.53662	0.973512	1.0305	0.996272	1.0001	0.958906	0.918544	0.89244	0.923297	1.08318	0.0392917	0.108585
A0A380EFH5	Octanoyl-[GcvH]:protein N-octanoyltransferase	lipL	Octanoyl-[GcvH]:protein N-octanoyltransferase OS=Staphylococcus aureus OX=1280 GN=lipL PE=3 SV=1 - [A0A380EFH5_STAAU]	3.69	1	1	2	217	24.5372	5.5542	0.999598	0.972262	0.970019	0.980626	1.05847	1.03306	1.02457	1.0387	0.944089	0.0140501	0.055551
A0A2X2JWW3	Na(+)-linked D-alanine glycine permease	NCTC7878_01703	Na(+)-linked D-alanine glycine permease OS=Staphylococcus aureus OX=1280 GN=NCTC7878_01703 PE=4 SV=1 - [A0A2X2JWW3_STAAU]	14.67	2	2	2	150	16.3206	8.41162	0.898039	0.883898	0.841005	0.874314	1.02579	0.981773	1.00796	1.00517	0.869813	0.00361363	0.0258848
A0A380EKF3	ABC transporter ATP-binding protein	NCTC10702_03244	ABC transporter ATP-binding protein OS=Staphylococcus aureus OX=1280 GN=NCTC10702_03244 PE=4 SV=1 - [A0A380EKF3_STAAU]	28.79	1	2	2	66	8.04378	5.78271	0.829588	0.902353	0.830257	0.854066	0.918832	0.946154	1.01363	0.959537	0.890082	0.0467383	0.12278
A0A380ERN0	Enolase	eno	Enolase OS=Staphylococcus aureus OX=1280 GN=eno PE=3 SV=1 - [A0A380ERN0_STAAU]	6.9	1	2	2	435	47.1708	4.76709	1.2554	1.42655	1.26706	1.31634	1.13743	1.11063	1.14535	1.13114	1.16373	0.0300665	0.0912232
A0A077UK36	Oligopeptide transport ATP-binding protein oppD	oppD	Oligopeptide transport ATP-binding protein oppD OS=Staphylococcus aureus OX=1280 GN=oppD PE=3 SV=1 - [A0A077UK36_STAAU]	5.83	2	2	3	360	40.1652	8.63135	0.945473	0.877317	1.02323	0.948673	1.11531	1.11081	1.09737	1.10783	0.856335	0.020028	0.0686535
A0A0U1MBW0	GCN5-related N-acetyltransferase (GNAT)	SAMEA2445518_02481	GCN5-related N-acetyltransferase (GNAT) OS=Staphylococcus aureus OX=1280 GN=SAMEA2445518_02481 PE=4 SV=1 - [A0A0U1MBW0_STAAU]	17.01	3	3	4	147	17.1578	9.33447	0.970437	0.950594	0.940777	0.953936	1.00321	0.988653	0.989412	0.993758	0.959928	0.015959	0.0598882
A0A077VZL3	Uncharacterized protein	ERS140147_02662	Uncharacterized protein OS=Staphylococcus aureus OX=1280 GN=ERS140147_02662 PE=4 SV=1 - [A0A077VZL3_STAAU]	10.61	1	1	2	66	7.514	9.27588	0.96402	0.920114	0.932067	0.938734	1.09833	1.04371	1.13863	1.09356	0.858424	0.00707297	0.0374318
A0A454GZE0	Peptide ABC transporter permease (Fragment)	C7P97_08030	Peptide ABC transporter permease (Fragment) OS=Staphylococcus aureus OX=1280 GN=C7P97_08030 PE=3 SV=1 - [A0A454GZE0_STAAU]	9.9	3	3	5	394	43.3753	9.61279	1.07345	1.09561	1.14279	1.10395	0.961775	1.02437	1.00189	0.996009	1.10837	0.0170583	0.0626935
A0A077UEV8	Two-component response regulator	ERS140147_00312	Two-component response regulator OS=Staphylococcus aureus OX=1280 GN=ERS140147_00312 PE=4 SV=1 - [A0A077UEV8_STAAU]	5.56	2	2	4	252	29.8422	6.84424	0.994731	0.965846	0.949435	0.970004	1.10758	1.09587	1.1116	1.10502	0.877817	0.000656495	0.0115102
A0A0D1JP32	Energy-coupling factor transporter ATP-binding protein EcfA	cbiO	Energy-coupling factor transporter ATP-binding protein EcfA OS=Staphylococcus aureus subsp. aureus OX=46170 GN=cbiO PE=3 SV=1 - [A0A0D1JP32_STAAU]	7.81	2	2	2	269	29.9583	5.36377	1.054	1.07218	1.1032	1.07646	0.98712	0.972866	1.02932	0.996436	1.08031	0.0227221	0.0744297
A0A0E1AD20	PTS EIIB type-2 domain-containing protein	SAZ172_0331	PTS EIIB type-2 domain-containing protein OS=Staphylococcus aureus subsp. aureus Z172 OX=1406863 GN=SAZ172_0331 PE=4 SV=1 - [A0A0E1AD20_STAAU]	18.99	2	2	2	79	8.8624	4.31006	0.919949	0.876112	0.939069	0.91171	1.03255	1.0579	1.06811	1.05285	0.865942	0.00274918	0.0227926
A0A1D4UTR6	Histidine kinase-, DNA gyrase B-, and HSP90-like ATPase family protein	SAMEA1708664_00774	Histidine kinase-, DNA gyrase B-, and HSP90-like ATPase family protein OS=Staphylococcus aureus OX=1280 GN=SAMEA1708664_00774 PE=4 SV=1 - [A0A1D4UTR6_STAAU]	18.37	1	1	1	49	5.12757	4.64014	0.881149	0.89902	0.776739	0.852302	1.03106	1.00377	0.99276	1.0092	0.844535	0.0169232	0.0624116
A0A077UTU9	Substrate-specific component YkoE of thiamin-regulated ECF transporter for HydroxyMethylPyrimidine	ykoE	Substrate-specific component YkoE of thiamin-regulated ECF transporter for HydroxyMethylPyrimidine OS=Staphylococcus aureus OX=1280 GN=ykoE PE=4 SV=1 - [A0A077UTU9_STAAU]	3.14	1	1	1	191	21.0822	7.07861	0.928346	0.93721	0.958061	0.941206	1.10673	1.08305	1.16508	1.11829	0.841649	0.00240023	0.0210194
A0A2X2K9C0	Urease accessory protein UreE	ureE	Urease accessory protein UreE OS=Staphylococcus aureus OX=1280 GN=ureE PE=3 SV=1 - [A0A2X2K9C0_STAAU]	12.67	2	2	4	150	17.3409	5.36377	1.05404	0.947819	0.956404	0.986089	0.850454	0.800405	0.871204	0.840688	1.17295	0.0221095	0.0732078
A0A484VYT4	Uncharacterized protein conserved in bacteria	NCTC8532_01089	Uncharacterized protein conserved in bacteria OS=Staphylococcus aureus OX=1280 GN=NCTC8532_01089 PE=3 SV=1 - [A0A484VYT4_STAAU]	16.67	1	1	2	60	6.79442	4.94482	1.19417	1.15888	1.16274	1.17193	1.07747	0.978408	0.978373	1.01142	1.1587	0.0100036	0.044486
A0A0E1XHB6	Magnesium transporter MgtE	mgtE	Magnesium transporter MgtE OS=Staphylococcus aureus subsp. aureus MN8 OX=548470 GN=mgtE PE=3 SV=1 - [A0A0E1XHB6_STAAU]	4.12	2	2	4	461	51.3898	4.27197	1.09582	1.11387	1.00604	1.07191	0.953154	0.966002	0.979622	0.966259	1.10934	0.0366318	0.103099
A0A2X2ICV0	Glutathione transporter, ATP-binding component	oppF_3	Glutathione transporter, ATP-binding component OS=Staphylococcus aureus OX=1280 GN=oppF_3 PE=3 SV=1 - [A0A2X2ICV0_STAAU]	3.44	2	2	2	436	48.9449	6.27783	0.935736	0.909405	0.923805	0.922982	1.03866	0.96199	1.05461	1.01842	0.906288	0.032099	0.0950967
A0A0H3JS61	Uncharacterized protein	SAV1925	Uncharacterized protein OS=Staphylococcus aureus (strain Mu50 / ATCC 700699) OX=158878 GN=SAV1925 PE=4 SV=1 - [A0A0H3JS61_STAAM]	9.54	3	3	4	346	40.3411	7.56201	1.01017	0.988911	1.05315	1.01741	0.974525	0.938245	0.934774	0.949181	1.07188	0.0400974	0.110089
A0A0D3QB96	PadR family transcriptional regulator	EP54_05420	PadR family transcriptional regulator OS=Staphylococcus aureus OX=1280 GN=EP54_05420 PE=4 SV=1 - [A0A0D3QB96_STAAU]	7.14	1	1	1	112	12.5486	9.40771	0.9994	0.982715	0.970153	0.984089	1.04535	1.01511	1.02176	1.02741	0.957839	0.0256077	0.0811478
A0A2X2JU11	Two-component sensor histidine kinase	NCTC7878_00871	Two-component sensor histidine kinase OS=Staphylococcus aureus OX=1280 GN=NCTC7878_00871 PE=4 SV=1 - [A0A2X2JU11_STAAU]	8.06	2	2	2	186	21.6708	7.38623	0.962041	0.949489	0.93637	0.9493	1.04384	1.00469	1.01658	1.0217	0.929136	0.00623989	0.0346679
A0A380DWM0	Fe-S oxidoreductase	NCTC6133_02370	Fe-S oxidoreductase OS=Staphylococcus aureus OX=1280 GN=NCTC6133_02370 PE=4 SV=1 - [A0A380DWM0_STAAU]	3.45	1	1	1	232	26.4836	6.72705	0.919734	0.934498	0.945897	0.933376	0.97223	1.00677	1.02303	1.00068	0.932745	0.0160013	0.0599303
A0A380EHV4	Signal peptidase I	spsA	Signal peptidase I OS=Staphylococcus aureus OX=1280 GN=spsA PE=4 SV=1 - [A0A380EHV4_STAAU]	25.33	2	2	4	75	8.67449	9.48096	0.989414	0.998189	0.991572	0.993058	0.866318	0.872618	0.879942	0.872959	1.13758	1.44051e-05	0.00298758
A0A1D5AAF4	Hydrolase, HAD subfamily IIIA	SAMEA1708664_01796	Hydrolase, HAD subfamily IIIA OS=Staphylococcus aureus OX=1280 GN=SAMEA1708664_01796 PE=4 SV=1 - [A0A1D5AAF4_STAAU]	8.86	1	1	2	79	9.22792	10.272	0.836415	0.930076	0.825938	0.864143	0.99956	1.07219	1.03322	1.03499	0.834929	0.0120731	0.0512379
A0A1D4U1D7	Bacterial membrane flanked domain protein	SAMEA1708664_00684	Bacterial membrane flanked domain protein OS=Staphylococcus aureus OX=1280 GN=SAMEA1708664_00684 PE=4 SV=1 - [A0A1D4U1D7_STAAU]	6.54	1	1	1	107	12.4695	9.26123	0.870858	0.866892	0.845645	0.861132	0.930624	0.992062	0.966056	0.962914	0.894298	0.00637015	0.0351179
A0A380DUB9	Multimodular transpeptidase-transglycosylase	sgtA	Multimodular transpeptidase-transglycosylase OS=Staphylococcus aureus OX=1280 GN=sgtA PE=3 SV=1 - [A0A380DUB9_STAAU]	10.41	4	4	5	269	30.5121	9.05615	0.916317	0.926313	0.929262	0.923964	0.9476	0.955419	0.953941	0.95232	0.970224	0.00349581	0.0253476
A0A2X2N8P2	Ribose ABC transporter ribose-binding protein	rbsC_2	Ribose ABC transporter ribose-binding protein OS=Staphylococcus aureus OX=1280 GN=rbsC_2 PE=4 SV=1 - [A0A2X2N8P2_STAAU]	1.89	1	1	8	371	39.1598	4.57666	0.928493	0.997371	0.904187	0.94335	1.11833	1.10949	1.15241	1.12674	0.837236	0.00400351	0.0269293
A0A380EMU3	Multifunctional fusion protein	moaA	Multifunctional fusion protein OS=Staphylococcus aureus OX=1280 GN=moaA PE=3 SV=1 - [A0A380EMU3_STAAU]	5.68	3	3	4	546	62.2317	6.21436	0.970097	0.967689	1.00211	0.979966	1.07251	1.0144	1.07433	1.05374	0.929985	0.030917	0.0928768
A0A2S6DLB0	DNA mismatch repair protein MutS (Fragment)	CSC87_12105	DNA mismatch repair protein MutS (Fragment) OS=Staphylococcus aureus OX=1280 GN=CSC87_12105 PE=4 SV=1 - [A0A2S6DLB0_STAAU]	5.53	3	3	5	434	49.1655	7.31299	0.891684	0.816156	0.881824	0.863221	1.0081	0.973345	0.964035	0.981828	0.879198	0.0121094	0.0512379
A0A2C9TP51	Acyl esterase	EP54_00230	Acyl esterase OS=Staphylococcus aureus OX=1280 GN=EP54_00230 PE=4 SV=1 - [A0A2C9TP51_STAAU]	6.07	4	4	4	560	64.2498	5.57959	1.04808	1.07411	1.0862	1.06946	0.98471	0.99167	0.990714	0.989031	1.08132	0.00216932	0.0200007
A0A380DXY2	Proton/glutamate symport protein Sodium/glutamate symport protein	gltT_1	Proton/glutamate symport protein Sodium/glutamate symport protein OS=Staphylococcus aureus OX=1280 GN=gltT_1 PE=3 SV=1 - [A0A380DXY2_STAAU]	3.8	2	2	6	237	25.748	9.0415	1.03859	1.03493	1.05164	1.04172	0.925513	0.881671	0.865386	0.890857	1.16935	0.00127088	0.0155338
A0A0E1XFW8	Bifunctional ligase/repressor BirA	birA	Bifunctional ligase/repressor BirA OS=Staphylococcus aureus subsp. aureus MN8 OX=548470 GN=birA PE=3 SV=1 - [A0A0E1XFW8_STAAU]	12.38	4	4	6	323	37.1459	5.92236	1.04107	1.10858	1.12525	1.09163	1.0361	0.995629	0.998055	1.00993	1.0809	0.0473901	0.12377
D2J8C9	Uncharacterized protein	SAP040A_047	Uncharacterized protein OS=Staphylococcus aureus OX=1280 GN=SAP040A_047 PE=4 SV=1 - [D2J8C9_STAAU]	1.32	1	1	1	607	70.0182	7.44482	0.828602	1.00387	0.863581	0.898684	1.07069	1.06157	1.06017	1.06414	0.844514	0.0367966	0.10342
A0A2X2JSA9	Methionine ABC transporter ATP-binding protein	metN2_3	Methionine ABC transporter ATP-binding protein OS=Staphylococcus aureus OX=1280 GN=metN2_3 PE=4 SV=1 - [A0A2X2JSA9_STAAU]	9.52	1	1	1	63	7.05458	4.52588	0.941393	0.86068	0.905713	0.902595	0.972519	1.05265	1.13097	1.05205	0.857943	0.0436804	0.117821
A0A447Z9P1	Putative integrase	xerD_2	Putative integrase OS=Staphylococcus aureus OX=1280 GN=xerD_2 PE=3 SV=1 - [A0A447Z9P1_STAAU]	2.01	1	1	1	348	40.6884	9.5835	1.1237	1.1389	1.08365	1.11542	0.984793	1.03619	0.986975	1.00265	1.11247	0.00868464	0.041334
A0A2S6DFI7	Fe-S cluster assembly protein SufB (Fragment)	CSC87_16440	Fe-S cluster assembly protein SufB (Fragment) OS=Staphylococcus aureus OX=1280 GN=CSC87_16440 PE=4 SV=1 - [A0A2S6DFI7_STAAU]	8.33	1	1	2	96	11.4766	5.30029	1.17375	1.03362	1.19534	1.13424	1.0197	0.960114	0.94263	0.974147	1.16434	0.0455225	0.120511
A0A1Q8DHH0	Na+/H+ antiporter NhaC	BSZ10_00190	Na+/H+ antiporter NhaC OS=Staphylococcus aureus OX=1280 GN=BSZ10_00190 PE=4 SV=1 - [A0A1Q8DHH0_STAAU]	1.28	1	1	1	468	50.5846	7.86963	0.992653	0.97261	0.935399	0.966887	1.15262	1.11152	1.12331	1.12915	0.856297	0.00144384	0.0166042
A0A380EJV9	Aspartate-semialdehyde dehydrogenase	asd_3	Aspartate-semialdehyde dehydrogenase OS=Staphylococcus aureus OX=1280 GN=asd_3 PE=4 SV=1 - [A0A380EJV9_STAAU]	6.86	1	1	1	102	11.5069	5.85889	0.896966	0.790421	0.812319	0.833235	0.944446	0.990151	0.984493	0.97303	0.856331	0.0170358	0.0626935
A0A380E4N7	Hydrolase ydeN	ydeN_1	Hydrolase ydeN OS=Staphylococcus aureus OX=1280 GN=ydeN_1 PE=4 SV=1 - [A0A380E4N7_STAAU]	17.48	2	2	2	103	11.9387	4.48779	1.03817	1.06931	0.969999	1.02583	0.900323	0.963404	0.904998	0.922908	1.11152	0.0447457	0.11934
D2J6K0	Uncharacterized protein	SAP017A_026	Uncharacterized protein OS=Staphylococcus aureus OX=1280 GN=SAP017A_026 PE=4 SV=1 - [D2J6K0_STAAU]	7.95	1	1	2	88	10.5172	6.55127	1.03262	1.0054	1.03749	1.02517	0.868974	0.87083	0.840433	0.860079	1.19195	0.000297418	0.00865899
A0A2S6D7N2	Sensor histidine kinase	ypdA	Sensor histidine kinase OS=Staphylococcus aureus OX=1280 GN=ypdA PE=4 SV=1 - [A0A2S6D7N2_STAAU]	3.28	2	2	3	518	61.0096	8.29443	1.17494	1.08969	1.10568	1.12343	0.988346	1.05832	0.91753	0.988067	1.137	0.0487838	0.126025
A0A380DV34	Succinyl-diaminopimelate desuccinylase	dapE_2	Succinyl-diaminopimelate desuccinylase OS=Staphylococcus aureus OX=1280 GN=dapE_2 PE=4 SV=1 - [A0A380DV34_STAAU]	2.64	1	1	1	227	25.0608	5.22412	0.905143	0.89948	0.911654	0.905425	0.849237	0.717896	0.779603	0.782245	1.15747	0.0318837	0.0947211
A0A0E1XAV3	YfkB-like domain protein	HMPREF0769_11296	YfkB-like domain protein OS=Staphylococcus aureus subsp. aureus MN8 OX=548470 GN=HMPREF0769_11296 PE=4 SV=1 - [A0A0E1XAV3_STAAU]	2.89	1	1	1	381	43.9478	6.91748	0.934587	0.953987	0.887306	0.925293	0.976971	1.01762	1.07037	1.02165	0.905682	0.0452241	0.120208
A0A077UKR6	Methionine ABC transporter ATP-binding protein	ybbL	Methionine ABC transporter ATP-binding protein OS=Staphylococcus aureus OX=1280 GN=ybbL PE=4 SV=1 - [A0A077UKR6_STAAU]	5.91	1	1	1	220	25.1449	5.66846	0.96093	0.973738	0.911437	0.948702	0.831873	0.757041	0.79951	0.796141	1.19162	0.00611036	0.0344247
A0A2X2JRK9	Arginine decarboxylase / Lysine decarboxylase	speA_2	Arginine decarboxylase / Lysine decarboxylase OS=Staphylococcus aureus OX=1280 GN=speA_2 PE=4 SV=1 - [A0A2X2JRK9_STAAU]	4.32	1	1	1	162	18.3563	6.80029	1.17636	1.05563	1.0805	1.10416	0.976714	0.998619	0.975352	0.983562	1.12261	0.0325932	0.0958967
A0A033UP99	N-acetyltransferase domain-containing protein	V070_01766	N-acetyltransferase domain-containing protein OS=Staphylococcus aureus C0673 OX=1413510 GN=V070_01766 PE=4 SV=1 - [A0A033UP99_STAAU]	6.59	1	1	1	91	10.3213	5.09717	1.16985	1.00992	1.04492	1.0749	0.920571	0.912309	0.918628	0.91717	1.17197	0.031518	0.0938955
A0A033UAJ6	5-dehydro-2-deoxygluconokinase	iolC	5-dehydro-2-deoxygluconokinase OS=Staphylococcus aureus C0673 OX=1413510 GN=iolC PE=3 SV=1 - [A0A033UAJ6_STAAU]	2.19	1	1	2	319	35.2259	5.09717	1.05319	1.00515	1.06382	1.04072	0.995485	0.95473	0.9694	0.973205	1.06938	0.0354623	0.10087
A0A077UIY3	D-ribose pyranase	rbsD	D-ribose pyranase OS=Staphylococcus aureus OX=1280 GN=rbsD PE=3 SV=1 - [A0A077UIY3_STAAU]	5.22	1	1	1	134	15.186	5.71924	0.927101	0.974436	0.836858	0.912799	1.00312	1.12308	1.14858	1.09159	0.83621	0.0414053	0.112679
A0A2S6D0N9	Dihydrolipoyl dehydrogenase (Fragment)	CV021_17680	Dihydrolipoyl dehydrogenase (Fragment) OS=Staphylococcus aureus OX=1280 GN=CV021_17680 PE=4 SV=1 - [A0A2S6D0N9_STAAU]	4.73	1	1	1	169	18.627	6.03662	0.9349	0.986884	0.868808	0.930197	1.08099	1.10041	1.11432	1.09857	0.846732	0.00902355	0.0418216
A0A1D5AAV1	Ribosomal protein L7Ae family protein	NCTC6133_01547	Ribosomal protein L7Ae family protein OS=Staphylococcus aureus OX=1280 GN=NCTC6133_01547 PE=4 SV=1 - [A0A1D5AAV1_STAAU]	13.04	1	1	1	92	10.1145	9.67139	0.872797	0.891705	0.886472	0.883658	0.914066	0.943184	0.980981	0.946077	0.934024	0.0364336	0.102948
A0A1D5ACP1	UDP-N-acetylglucosamine 2-epimerase (UDP-GlcNAc-2-epimerase). domain protein	mnaA_2	UDP-N-acetylglucosamine 2-epimerase (UDP-GlcNAc-2-epimerase). domain protein OS=Staphylococcus aureus OX=1280 GN=mnaA_2 PE=4 SV=1 - [A0A1D5ACP1_STAAU]	20.37	1	1	1	54	6.39106	5.33838	1.08381	1.04378	1.07031	1.06597	0.883374	0.877473	0.965421	0.908756	1.173	0.00689958	0.0368035
A0A2S6D9S7	Phosphoenolpyruvate--protein phosphotransferase (Fragment)	CSC87_17915	Phosphoenolpyruvate--protein phosphotransferase (Fragment) OS=Staphylococcus aureus OX=1280 GN=CSC87_17915 PE=4 SV=1 - [A0A2S6D9S7_STAAU]	11.69	1	1	1	77	8.27516	5.0083	1.01288	1.1711	1.21849	1.13416	0.910241	0.966721	0.978685	0.951883	1.19149	0.0499913	0.128215
A0A380EMY1	Uncharacterized protein	NCTC10702_04191	Uncharacterized protein OS=Staphylococcus aureus OX=1280 GN=NCTC10702_04191 PE=4 SV=1 - [A0A380EMY1_STAAU]	12.07	1	1	1	58	6.49453	9.18799	1.14479	1.10741	1.11139	1.1212	0.957556	0.932441	0.935047	0.941681	1.19063	0.000230746	0.00739775
A0A380EJL4	Mn2 and Fe2 transporter	NCTC10702_02530	Mn2 and Fe2 transporter OS=Staphylococcus aureus OX=1280 GN=NCTC10702_02530 PE=4 SV=1 - [A0A380EJL4_STAAU]	4.46	1	1	1	157	16.8234	10.2866	1.09512	1.08254	1.06871	1.08212	0.95052	0.872659	0.91404	0.912406	1.18601	0.00202869	0.0193722
A0A380DWI7	Lysine-specific permease	lysP_3	Lysine-specific permease OS=Staphylococcus aureus OX=1280 GN=lysP_3 PE=4 SV=1 - [A0A380DWI7_STAAU]	9.71	1	1	2	103	10.8416	7.28369	1.09486	1.07792	1.08853	1.0871	1.03486	0.952877	0.952427	0.980056	1.10923	0.0183926	0.0655696
A0A380DWL6	Aminotransferase class-V protein	iscS_3	Aminotransferase class-V protein OS=Staphylococcus aureus OX=1280 GN=iscS_3 PE=4 SV=1 - [A0A380DWL6_STAAU]	9.46	1	1	1	148	16.9786	5.16064	1.01784	0.885037	0.923632	0.942169	1.06602	1.06207	1.06985	1.06598	0.883854	0.0350498	0.100364
A6QEK0	Elongation factor Tu	tuf	Elongation factor Tu OS=Staphylococcus aureus (strain Newman) OX=426430 GN=tuf PE=3 SV=1 - [EFTU_STAAE]	86.04	7	23	419	394	43.0766	4.85596	1.08715	1.00146	1.08465	1.05776	1.04897	1.01235	0.980182	1.01383	1.04332	0.27146	0.419292
Q7A5P3	Cold shock protein CspA	cspA	Cold shock protein CspA OS=Staphylococcus aureus (strain N315) OX=158879 GN=cspA PE=3 SV=1 - [CSPA_STAAN]	98.48	5	6	249	66	7.31658	4.56396	1.14051	0.985433	1.06166	1.06253	0.843927	0.967224	0.941682	0.917611	1.15793	0.0682422	0.157976
A0A4P9APY9	Elongation factor G	fusA	Elongation factor G OS=Staphylococcus aureus OX=1280 GN=fusA PE=4 SV=1 - [A0A4P9APY9_STAAU]	68.25	22	33	270	693	76.579	4.90674	1.05495	1.01073	1.01775	1.02781	1.05863	1.03819	1.03446	1.04376	0.984723	0.365691	0.510501
A0A2S6D707	Enolase	eno	Enolase OS=Staphylococcus aureus OX=1280 GN=eno PE=3 SV=1 - [A0A2S6D707_STAAU]	62.21	1	19	213	434	47.1038	4.65283	1.06242	1.09752	1.24661	1.13552	0.922407	0.950948	1.0193	0.964219	1.17765	0.0538966	0.134208
Q5HJK3	Putative aldehyde dehydrogenase AldA	aldA	Putative aldehyde dehydrogenase AldA OS=Staphylococcus aureus (strain COL) OX=93062 GN=aldA PE=3 SV=1 - [ALDA_STAAC]	66.67	3	27	257	495	53.6256	5.2749	1.02034	1.0017	0.965167	0.995734	1.00803	1.04035	0.996945	1.01511	0.980915	0.404093	0.546024
Q2FZD2	Thioredoxin	trxA	Thioredoxin OS=Staphylococcus aureus (strain NCTC 8325) OX=93061 GN=trxA PE=2 SV=1 - [THIO_STAA8]	88.46	2	8	212	104	11.4328	4.55127	0.91508	0.798582	0.903655	0.872439	0.78236	0.875544	0.900561	0.852821	1.023	0.723396	0.814481
A0A033UHS1	Elongation factor Tu	tuf	Elongation factor Tu OS=Staphylococcus aureus C0673 OX=1413510 GN=tuf PE=3 SV=1 - [A0A033UHS1_STAAU]	50.51	3	14	217	396	43.2627	4.79248	1.08612	0.935151	1.14851	1.05659	1.29814	0.875377	0.791039	0.988186	1.06923	0.706648	0.802152
A0A380DNM9	Aldehyde dehydrogenase B	aldA	Aldehyde dehydrogenase B OS=Staphylococcus aureus OX=1280 GN=aldA PE=3 SV=1 - [A0A380DNM9_STAAU]	61.01	2	24	183	495	53.6266	5.22412	1.01232	0.949381	1.00637	0.989358	0.967455	1.03078	1.11832	1.03885	0.952358	0.361811	0.50633
P99171	Elongation factor Ts	tsf	Elongation factor Ts OS=Staphylococcus aureus (strain N315) OX=158879 GN=tsf PE=1 SV=1 - [EFTS_STAAN]	75.43	4	21	237	293	32.4727	5.23682	1.05273	1.03129	1.08919	1.05774	1.01214	1.0784	1.07549	1.05534	1.00227	0.934644	0.962035
B5LV63	Cell division protein FtsZ	ftsZ	Cell division protein FtsZ OS=Staphylococcus aureus OX=1280 GN=ftsZ PE=3 SV=1 - [B5LV63_STAAU]	56.15	2	17	122	390	41.0257	5.03369	0.986694	0.956961	1.05878	1.00081	1.0785	1.03821	1.0417	1.0528	0.950615	0.18876	0.328258
A0A2X2JXN0	Thioredoxin	trxA_1	Thioredoxin OS=Staphylococcus aureus OX=1280 GN=trxA_1 PE=4 SV=1 - [A0A2X2JXN0_STAAU]	90.14	1	7	169	71	7.80607	4.53857	0.94962	0.870907	0.974003	0.93151	0.890914	1.06358	1.08277	1.01242	0.920083	0.302839	0.449219
A0A0H2XIQ2	Dihydrolipoyl dehydrogenase	lpdA	Dihydrolipoyl dehydrogenase OS=Staphylococcus aureus (strain USA300) OX=367830 GN=lpdA PE=3 SV=1 - [A0A0H2XIQ2_STAA3]	65.17	24	24	226	468	49.4065	5.021	1.06731	1.03084	1.01888	1.03901	1.10158	1.0664	1.04707	1.07169	0.969511	0.204934	0.345432
A7X019	Glycine cleavage system H protein	gcvH	Glycine cleavage system H protein OS=Staphylococcus aureus (strain Mu3 / ATCC 700698) OX=418127 GN=gcvH PE=3 SV=1 - [GCSH_STAA1]	56.35	6	6	161	126	14.0718	4.03076	1.03513	0.847977	1.01193	0.965011	0.986917	1.0458	1.03147	1.02139	0.944798	0.41119	0.551433
A0A4P9AXU9	ATP-dependent Clp protease ATP-binding subunit	E1949_02445	ATP-dependent Clp protease ATP-binding subunit OS=Staphylococcus aureus OX=1280 GN=E1949_02445 PE=4 SV=1 - [A0A4P9AXU9_STAAU]	55.62	40	41	174	818	91.0075	5.73193	1.11921	1.12871	1.19851	1.14881	1.0796	1.06948	1.11618	1.08842	1.05549	0.103541	0.212752
A0A2S6D103	Chaperone protein DnaK	dnaK	Chaperone protein DnaK OS=Staphylococcus aureus OX=1280 GN=dnaK PE=2 SV=1 - [A0A2S6D103_STAAU]	77.7	30	39	202	610	66.307	4.77979	1.0924	1.10994	1.12947	1.1106	1.10935	1.12937	1.15342	1.13071	0.982215	0.293412	0.440484
Q8NUR2	1-pyrroline-5-carboxylate dehydrogenase	rocA	1-pyrroline-5-carboxylate dehydrogenase OS=Staphylococcus aureus (strain MW2) OX=196620 GN=rocA PE=3 SV=1 - [ROCA_STAAW]	64.98	1	29	193	514	56.8327	5.07178	1.05779	0.966572	1.07002	1.03146	1.10747	1.05913	1.03102	1.06587	0.967712	0.433228	0.572729
P63872	Cysteine synthase	cysK	Cysteine synthase OS=Staphylococcus aureus (strain MW2) OX=196620 GN=cysK PE=3 SV=1 - [CYSK_STAAW]	74.52	10	15	134	310	32.9551	5.45264	0.95506	0.95403	0.949802	0.952964	0.952062	0.995095	0.970457	0.972538	0.979873	0.1944	0.334531
A0A380DMU4	50S ribosomal protein L7/L12	rplL	50S ribosomal protein L7/L12 OS=Staphylococcus aureus OX=1280 GN=rplL PE=3 SV=1 - [A0A380DMU4_STAAU]	79.51	8	8	145	122	12.7338	4.65283	1.06512	0.991753	1.08149	1.04612	0.949109	1.002	1.01094	0.987351	1.05952	0.155829	0.286356
Q2FJ97	DNA-directed RNA polymerase subunit beta'	rpoC	DNA-directed RNA polymerase subunit beta' OS=Staphylococcus aureus (strain USA300) OX=367830 GN=rpoC PE=3 SV=2 - [RPOC_STAA3]	60.65	72	72	238	1207	135.304	6.88818	1.05602	1.01861	1.03382	1.03615	1.04542	1.01513	1.01034	1.02363	1.01223	0.463163	0.600065
A0A3S4Q3M9	Dihydrolipoamide acetyltransferase component of pyruvate dehydrogenase complex	pdhC_2	Dihydrolipoamide acetyltransferase component of pyruvate dehydrogenase complex OS=Staphylococcus aureus OX=1280 GN=pdhC_2 PE=3 SV=1 - [A0A3S4Q3M9_STAAU]	34.18	1	13	141	433	46.6177	4.93213	0.671028	0.90055	0.91629	0.829289	1.07631	1.02316	1.30228	1.13392	0.731348	0.059309	0.143509
D7RHB2	SpA IgG-binding domain protein (Fragment)		SpA IgG-binding domain protein (Fragment) OS=Staphylococcus aureus OX=1280 PE=4 SV=1 - [D7RHB2_STAAU]	100	1	17	212	233	26.1918	4.84326	1.18131	1.03313	1.24789	1.15411	1.07199	1.0301	1.20229	1.10146	1.0478	0.55555	0.684517
A0A384ZN40	Elongation factor Tu (Fragment)	tufA	Elongation factor Tu (Fragment) OS=Staphylococcus aureus OX=1280 GN=tufA PE=4 SV=1 - [A0A384ZN40_STAAU]	78.18	1	10	161	165	17.9861	4.81787	0.924338	1.52562	0.976367	1.14211	0.902481	1.02765	0.954388	0.961505	1.18783	0.408397	0.548756
A0A077UKE4	ATP synthase subunit beta	atpD	ATP synthase subunit beta OS=Staphylococcus aureus OX=1280 GN=atpD PE=3 SV=1 - [A0A077UKE4_STAAU]	61.91	11	24	139	470	51.3822	4.81787	0.995044	0.988182	1.02503	1.00275	0.974577	0.997082	1.00556	0.992406	1.01043	0.517941	0.651847
Q8VTM6	60 kDa chaperonin	groL	60 kDa chaperonin OS=Staphylococcus aureus OX=1280 GN=groL PE=2 SV=1 - [Q8VTM6_STAAU]	54.67	18	23	131	525	56.1751	4.67822	1.09735	1.0694	1.11415	1.09364	1.09402	1.09003	1.13159	1.10521	0.989524	0.567161	0.692837
A0A077ULX5	Pyridoxal 5'-phosphate synthase subunit PdxS	pdxS	Pyridoxal 5'-phosphate synthase subunit PdxS OS=Staphylococcus aureus OX=1280 GN=pdxS PE=3 SV=1 - [A0A077ULX5_STAAU]	70.51	13	19	152	295	31.9722	5.18604	1.14161	1.17618	1.09384	1.13721	1.07989	1.08595	1.13414	1.09999	1.03384	0.274265	0.421143
Q6GAC1	Pyruvate dehydrogenase E1 component subunit alpha	pdhA	Pyruvate dehydrogenase E1 component subunit alpha OS=Staphylococcus aureus (strain MSSA476) OX=282459 GN=pdhA PE=3 SV=1 - [ODPA_STAAS]	58.38	14	15	149	370	41.3568	4.99561	1.09217	1.0448	1.07472	1.07056	1.12314	1.0696	1.11021	1.10098	0.972371	0.225516	0.367107
Q70AB7	Protein A (Fragment)	spa	Protein A (Fragment) OS=Staphylococcus aureus OX=1280 GN=spa PE=4 SV=1 - [Q70AB7_STAAU]	84.94	1	20	234	312	35.0922	4.94482	1.04295	0.978835	1.10195	1.04125	1.14872	1.06445	1.07778	1.09698	0.949194	0.275261	0.421953
A0A0E0VPV5	Pyruvate kinase	ST398NM01_1751	Pyruvate kinase OS=Staphylococcus aureus subsp. aureus 71193 OX=1155084 GN=ST398NM01_1751 PE=3 SV=1 - [A0A0E0VPV5_STAA5]	57.26	6	27	134	585	63.1351	5.30029	1.06718	1.01123	1.04896	1.04246	1.03044	1.03505	1.01048	1.02532	1.01671	0.397927	0.540423
A0A133QBN4	Signal peptide protein, YSIRK family (Fragment)	HMPREF3211_00214	Signal peptide protein, YSIRK family (Fragment) OS=Staphylococcus aureus OX=1280 GN=HMPREF3211_00214 PE=4 SV=1 - [A0A133QBN4_STAAU]	70.61	1	15	191	296	32.9254	5.5415	1.11406	1.23697	1.27257	1.20787	1.28926	0.822048	1.04261	1.0513	1.14892	0.335775	0.482029
A0A4S5B7Z4	Ornithine--oxo-acid transaminase	E8D36_05370	Ornithine--oxo-acid transaminase OS=Staphylococcus aureus OX=1280 GN=E8D36_05370 PE=4 SV=1 - [A0A4S5B7Z4_STAAU]	54.8	10	18	135	396	43.3764	5.36377	1.08462	1.06217	1.07938	1.07539	1.08319	1.07164	1.07078	1.0752	1.00018	0.98207	0.990405
W8U9Y4	Transaldolase	tal	Transaldolase OS=Staphylococcus aureus OX=1280 GN=tal PE=4 SV=1 - [W8U9Y4_STAAU]	89.03	16	20	163	237	25.6894	4.83057	0.969729	0.937416	0.972018	0.959721	0.912051	0.960229	0.971432	0.947904	1.01247	0.609717	0.731368
H9BRN9	Spa	spa	Spa OS=Staphylococcus aureus OX=1280 GN=spa PE=4 SV=1 - [H9BRN9_STAAU]	61.23	2	28	268	454	49.2657	5.90967	1.13156	1.00937	1.12294	1.08796	1.20467	1.17627	1.19912	1.19335	0.911681	0.0591737	0.143506
A0A2C9TND0	Chaperone protein ClpB	clpB	Chaperone protein ClpB OS=Staphylococcus aureus OX=1280 GN=clpB PE=3 SV=1 - [A0A2C9TND0_STAAU]	43.73	6	34	120	869	98.2236	5.04639	1.07482	1.09493	1.12045	1.09673	1.15812	1.10578	1.16339	1.14243	0.960002	0.113701	0.227372
Q2FWC1	Pyrimidine-nucleoside phosphorylase	pdp	Pyrimidine-nucleoside phosphorylase OS=Staphylococcus aureus (strain NCTC 8325) OX=93061 GN=pdp PE=3 SV=1 - [PDP_STAA8]	66.97	2	24	145	433	46.2791	5.10986	0.977078	1.16004	1.03064	1.05592	1.09979	1.07296	1.12626	1.09967	0.960216	0.48156	0.616431
A0A1D4NQN7	Trigger factor	tig	Trigger factor OS=Staphylococcus aureus OX=1280 GN=tig PE=3 SV=1 - [A0A1D4NQN7_STAAU]	46.65	3	21	120	433	48.5783	4.43701	1.15168	1.00069	1.11538	1.08925	1.07435	1.05545	1.08963	1.07314	1.01501	0.746788	0.832723
A0A0D1HH00	Isocitrate dehydrogenase [NADP]	QU38_08470	Isocitrate dehydrogenase [NADP] OS=Staphylococcus aureus subsp. aureus OX=46170 GN=QU38_08470 PE=4 SV=1 - [A0A0D1HH00_STAAU]	50.24	9	20	148	422	46.4219	4.98291	1.12497	1.08969	1.09055	1.10174	1.08075	1.06597	1.05528	1.06733	1.03223	0.0668432	0.155579
A0A0D1HLW7	DeoA protein	deoA	DeoA protein OS=Staphylococcus aureus subsp. aureus OX=46170 GN=deoA PE=3 SV=1 - [A0A0D1HLW7_STAAU]	62.59	1	23	139	433	46.338	5.03369	1.14767	0.966178	1.0637	1.05918	0.945611	1.01208	1.12063	1.02611	1.03224	0.674595	0.777457
Q5HF61	Thiol peroxidase	tpx	Thiol peroxidase OS=Staphylococcus aureus (strain COL) OX=93062 GN=tpx PE=3 SV=1 - [TPX_STAAC]	87.8	10	10	119	164	17.9941	4.75439	0.897144	0.882396	0.900108	0.893216	0.893261	0.914594	0.913219	0.907025	0.984776	0.191863	0.331767
Q2YY05	2-oxoglutarate dehydrogenase E1 component	odhA	2-oxoglutarate dehydrogenase E1 component OS=Staphylococcus aureus (strain bovine RF122 / ET3-1) OX=273036 GN=odhA PE=3 SV=1 - [ODO1_STAAB]	41.85	1	34	158	932	105.298	5.74463	0.782802	1.16838	0.851434	0.934205	1.06163	1.20082	1.26242	1.17496	0.795097	0.144	0.270903
Q2YXL1	Elongation factor Ts	tsf	Elongation factor Ts OS=Staphylococcus aureus (strain bovine RF122 / ET3-1) OX=273036 GN=tsf PE=3 SV=1 - [EFTS_STAAB]	58.36	1	18	178	293	32.4907	5.17334	1.04973	1.05133	1.08742	1.06283	1.06208	1.12386	1.04805	1.078	0.985929	0.595551	0.719302
A0A0E0VNW7	Uncharacterized protein	ST398NM01_0974	Uncharacterized protein OS=Staphylococcus aureus subsp. aureus 71193 OX=1155084 GN=ST398NM01_0974 PE=3 SV=1 - [A0A0E0VNW7_STAA5]	46.4	1	29	99	722	81.3972	5.05908	1.0381	1.03496	1.22436	1.09914	1.09898	1.11413	1.21246	1.14186	0.962589	0.584974	0.709733
A0A0D1JQ18	Hydrolase	QU38_09825	Hydrolase OS=Staphylococcus aureus subsp. aureus OX=46170 GN=QU38_09825 PE=4 SV=1 - [A0A0D1JQ18_STAAU]	25.97	1	30	150	1359	147.081	4.38623	1.23563	1.12114	1.23795	1.19824	1.00884	1.0955	1.21944	1.10793	1.08152	0.27949	0.426107
Q7A4V3	UPF0342 protein SA1663	SA1663	UPF0342 protein SA1663 OS=Staphylococcus aureus (strain N315) OX=158879 GN=SA1663 PE=1 SV=1 - [Y1663_STAAN]	91.23	7	11	112	114	13.3015	4.37354	1.08617	0.964972	1.06507	1.03874	0.925422	0.98082	0.994393	0.966879	1.07432	0.169418	0.304015
A0A380E3U6	Pyruvate kinase	pykA_1	Pyruvate kinase OS=Staphylococcus aureus OX=1280 GN=pykA_1 PE=3 SV=1 - [A0A380E3U6_STAAU]	55.28	2	23	107	492	52.6695	4.99561	1.21026	1.20471	1.18506	1.20001	1.10085	1.12063	1.33712	1.1862	1.01164	0.864754	0.914528
Q2FJ70	3-hexulose-6-phosphate synthase	SAUSA300_0555	3-hexulose-6-phosphate synthase OS=Staphylococcus aureus (strain USA300) OX=367830 GN=SAUSA300_0555 PE=3 SV=1 - [HPS_STAA3]	75.24	11	11	110	210	22.4037	4.71631	0.888209	0.895087	0.893244	0.89218	0.844466	0.881852	0.863957	0.863425	1.0333	0.0590111	0.143274
A0A1Q8DD05	ATP synthase subunit beta	atpD	ATP synthase subunit beta OS=Staphylococcus aureus OX=1280 GN=atpD PE=3 SV=1 - [A0A1Q8DD05_STAAU]	34.47	1	14	97	470	51.5002	4.7417	0.891571	1.02416	1.00182	0.972516	0.991179	0.982123	0.946966	0.973423	0.999068	0.98423	0.991647
A0A133PVD9	Dipeptidase PepV	HMPREF3211_02312	Dipeptidase PepV OS=Staphylococcus aureus OX=1280 GN=HMPREF3211_02312 PE=4 SV=1 - [A0A133PVD9_STAAU]	54.16	2	21	112	469	52.8028	4.71631	0.891731	0.901906	0.834669	0.876102	0.879158	0.94763	0.892231	0.90634	0.966637	0.365262	0.510317
A0A447ZBL6	Cell division protein FtsZ	ftsZ	Cell division protein FtsZ OS=Staphylococcus aureus OX=1280 GN=ftsZ PE=3 SV=1 - [A0A447ZBL6_STAAU]	50.77	1	13	89	390	40.8946	5.021	1.00622	0.943959	0.924191	0.958123	1.04999	0.993592	1.10572	1.04977	0.912698	0.0876171	0.191043
P0A0B7	Alkyl hydroperoxide reductase C	ahpC	Alkyl hydroperoxide reductase C OS=Staphylococcus aureus (strain NCTC 8325) OX=93061 GN=ahpC PE=1 SV=1 - [AHPC_STAA8]	68.78	1	11	157	189	20.9635	5.04639	1.01789	1.07432	0.907192	0.999802	1.08491	1.07092	1.06214	1.07266	0.932081	0.215294	0.356434
A0A1Q8DCA8	Enolase	eno	Enolase OS=Staphylococcus aureus OX=1280 GN=eno PE=3 SV=1 - [A0A1Q8DCA8_STAAU]	33.41	1	12	85	434	47.1057	4.65283	0.982396	1.18999	1.10848	1.09362	0.944994	1.06906	1.00393	1.00599	1.08711	0.280092	0.426445
A0A133PZR7	Putative 8-amino-7-oxononanoate synthase	HMPREF3211_01396	Putative 8-amino-7-oxononanoate synthase OS=Staphylococcus aureus OX=1280 GN=HMPREF3211_01396 PE=3 SV=1 - [A0A133PZR7_STAAU]	68.1	1	23	139	395	42.8798	5.36377	0.927512	1.09999	0.997722	1.00841	1.05334	1.11184	1.07313	1.07944	0.934199	0.250808	0.396217
A0A380E2P5	Alanine dehydrogenase	ald2	Alanine dehydrogenase OS=Staphylococcus aureus OX=1280 GN=ald2 PE=3 SV=1 - [A0A380E2P5_STAAU]	57.03	1	19	95	370	39.9309	5.69385	1.18871	1.13942	1.03327	1.12047	1.13518	1.14402	1.13349	1.13757	0.984969	0.728819	0.817914
Q2G2D0	Translation initiation factor IF-2	infB	Translation initiation factor IF-2 OS=Staphylococcus aureus (strain NCTC 8325) OX=93061 GN=infB PE=3 SV=1 - [IF2_STAA8]	53.19	31	32	120	705	77.823	5.19873	1.04776	1.00897	1.01655	1.02443	1.00506	0.995779	0.983975	0.994936	1.02964	0.0916699	0.196475
A0A1D4QY03	2-amino-3-ketobutyrate CoA ligase	SAMEA1708674_02960	2-amino-3-ketobutyrate CoA ligase OS=Staphylococcus aureus OX=1280 GN=SAMEA1708674_02960 PE=3 SV=1 - [A0A1D4QY03_STAAU]	68.1	1	23	139	395	42.8308	5.30029	0.864832	1.07484	1.01152	0.983729	1.10382	1.13011	1.07628	1.1034	0.891542	0.135336	0.259626
A0A0E1VGP7	Dipeptidase PepV	HMPREF0776_2784	Dipeptidase PepV OS=Staphylococcus aureus subsp. aureus USA300_TCH959 OX=450394 GN=HMPREF0776_2784 PE=4 SV=1 - [A0A0E1VGP7_STAA3]	50.75	1	20	101	469	52.7617	4.70361	0.80523	0.857893	0.825585	0.829569	0.888804	0.888423	0.827636	0.868288	0.955408	0.202971	0.344055
A0A2S6D4J7	Glutamine--fructose-6-phosphate aminotransferase [isomerizing]	glmS	Glutamine--fructose-6-phosphate aminotransferase [isomerizing] OS=Staphylococcus aureus OX=1280 GN=glmS PE=3 SV=1 - [A0A2S6D4J7_STAAU]	45.59	22	22	103	601	65.8389	5.03369	1.00009	1.06701	0.94606	1.00438	1.01393	1.02821	1.0386	1.02691	0.978061	0.56229	0.689889
A0A0U1MLH0	Penicillin binding protein 2	pbp2	Penicillin binding protein 2 OS=Staphylococcus aureus OX=1280 GN=pbp2 PE=4 SV=1 - [A0A0U1MLH0_STAAU]	55.57	35	35	121	727	80.3759	8.80713	0.997921	0.977498	0.984979	0.986799	0.97637	0.990765	1.00838	0.991839	0.994919	0.670984	0.775802
A0A455JTE6	Immunoglobulin-binding protein sbi	CPC18_14345	Immunoglobulin-binding protein sbi OS=Staphylococcus aureus OX=1280 GN=CPC18_14345 PE=4 SV=1 - [A0A455JTE6_STAAU]	58.03	26	26	123	436	50.0539	9.37842	1.28625	1.13083	1.03174	1.14961	1.21049	1.27517	1.33864	1.27477	0.901816	0.205129	0.34549
Q7A0U9	DNA-binding protein HU	hup	DNA-binding protein HU OS=Staphylococcus aureus (strain MW2) OX=196620 GN=hup PE=3 SV=1 - [DBH_STAAW]	74.44	6	6	101	90	9.62017	9.5249	1.02248	1.01058	1.05379	1.02895	1.0029	0.97888	0.965839	0.982539	1.04723	0.0511158	0.130163
A0A077UVM0	Alkyl hydroperoxide reductase C	ahpC	Alkyl hydroperoxide reductase C OS=Staphylococcus aureus OX=1280 GN=ahpC PE=3 SV=1 - [A0A077UVM0_STAAU]	68.78	1	11	140	189	20.9645	4.97021	1.05374	1.10038	1.03461	1.06291	1.07111	1.03398	1.01035	1.03848	1.02353	0.406265	0.548419
Q6G8L7	Putative universal stress protein SAS1637	SAS1637	Putative universal stress protein SAS1637 OS=Staphylococcus aureus (strain MSSA476) OX=282459 GN=SAS1637 PE=3 SV=1 - [Y1637_STAAS]	83.13	8	11	83	166	18.4635	5.87158	1.06574	1.06595	1.01353	1.0484	1.02735	1.03403	1.04005	1.03381	1.01412	0.458688	0.596797
A0A0H2XIA2	Deoxyribose-phosphate aldolase	deoC	Deoxyribose-phosphate aldolase OS=Staphylococcus aureus (strain USA300) OX=367830 GN=deoC PE=3 SV=1 - [A0A0H2XIA2_STAA3]	61.36	1	11	83	220	23.4879	4.83057	1.04324	1.04339	0.980826	1.02248	0.963286	1.01569	1.00766	0.995544	1.02706	0.365948	0.510501
A0A4P9QWR1	F0F1 ATP synthase subunit alpha	FF957_11510	F0F1 ATP synthase subunit alpha OS=Staphylococcus aureus OX=1280 GN=FF957_11510 PE=4 SV=1 - [A0A4P9QWR1_STAAU]	38.45	20	20	88	502	54.5495	5.03369	0.987675	0.951865	0.969099	0.969546	1.00202	1.0074	0.990264	0.999896	0.969647	0.0577918	0.141115
Q6GFW9	UPF0478 protein SAR1817	SAR1817	UPF0478 protein SAR1817 OS=Staphylococcus aureus (strain MRSA252) OX=282458 GN=SAR1817 PE=3 SV=1 - [Y1817_STAAR]	70.55	11	11	92	163	17.9914	7.50342	0.970397	0.983534	0.959678	0.971203	0.959563	0.961232	0.956043	0.958946	1.01278	0.157829	0.289286
B3VKN3	50S ribosomal protein L2	rap	50S ribosomal protein L2 OS=Staphylococcus aureus OX=1280 GN=rap PE=1 SV=1 - [B3VKN3_STAAU]	57.97	11	13	105	276	30.0084	10.7554	0.964457	1.00426	0.998294	0.989005	1.00273	0.98001	0.994629	0.992458	0.996521	0.818151	0.883382
A0A0E7WS66	ATP-dependent zinc metalloprotease FtsH	ftsH_1	ATP-dependent zinc metalloprotease FtsH OS=Staphylococcus aureus OX=1280 GN=ftsH_1 PE=3 SV=1 - [A0A0E7WS66_STAAU]	48.78	31	31	119	697	77.736	5.51611	1.00289	0.9976	1.00777	1.00276	1.00258	1.04072	1.06417	1.03582	0.968075	0.143184	0.269605
A5IQ92	50S ribosomal protein L1	rplA	50S ribosomal protein L1 OS=Staphylococcus aureus (strain JH9) OX=359786 GN=rplA PE=3 SV=1 - [RL1_STAA9]	63.91	15	15	114	230	24.6929	9.01221	1.08529	1.04173	1.07873	1.06859	1.04653	0.986703	0.989574	1.0076	1.06052	0.0620368	0.147769
A0A1Q8DEI9	Formate--tetrahydrofolate ligase	fhs	Formate--tetrahydrofolate ligase OS=Staphylococcus aureus OX=1280 GN=fhs PE=3 SV=1 - [A0A1Q8DEI9_STAAU]	22.34	1	13	116	555	59.6299	5.5415	1.01584	1.1086	1.12976	1.08474	1.1799	1.07563	1.13423	1.12992	0.960011	0.383462	0.52646
A0A0Y9T3V9	Aminomethyltransferase	gcvT	Aminomethyltransferase OS=Staphylococcus aureus OX=1280 GN=gcvT PE=3 SV=1 - [A0A0Y9T3V9_STAAU]	47.38	14	14	95	363	40.4605	4.93213	1.04674	1.06718	1.04028	1.0514	1.06746	1.05178	1.07301	1.06408	0.988081	0.285788	0.431695
A0A0U1MLQ9	Met-Xaa and Xaa-Pro aminopeptidase	yqhT	Met-Xaa and Xaa-Pro aminopeptidase OS=Staphylococcus aureus OX=1280 GN=yqhT PE=3 SV=1 - [A0A0U1MLQ9_STAAU]	60.34	16	18	86	353	39.2983	5.59229	1.08544	1.10276	1.01106	1.06642	1.07614	1.04646	1.05723	1.05994	1.00611	0.836584	0.893886
A0A4P9B6Y8	Aminomethyl-transferring glycine dehydrogenase subunit GcvPA	E1948_07865	Aminomethyl-transferring glycine dehydrogenase subunit GcvPA OS=Staphylococcus aureus OX=1280 GN=E1948_07865 PE=4 SV=1 - [A0A4P9B6Y8_STAAU]	39.73	16	16	89	448	49.7132	5.19873	1.03322	1.03159	1.00227	1.02236	1.04149	1.07243	1.08396	1.06596	0.959102	0.0544362	0.135217
Q5HF24	D-alanine aminotransferase	dat	D-alanine aminotransferase OS=Staphylococcus aureus (strain COL) OX=93062 GN=dat PE=3 SV=1 - [DAAA_STAAC]	71.63	2	16	74	282	31.8742	5.03369	1.00069	0.985595	0.831315	0.939199	0.918912	1.06485	1.04016	1.00797	0.931771	0.38421	0.526473
A0A077UD42	Probable manganese-dependent inorganic pyrophosphatase	ppaC	Probable manganese-dependent inorganic pyrophosphatase OS=Staphylococcus aureus OX=1280 GN=ppaC PE=3 SV=1 - [A0A077UD42_STAAU]	59.87	17	17	96	309	34.0724	4.88135	1.03409	1.02219	0.980171	1.01215	1.04285	1.06784	1.05523	1.05531	0.959107	0.0732297	0.166106
Q2FDY9	Fructose-1,6-bisphosphatase class 3	fbp	Fructose-1,6-bisphosphatase class 3 OS=Staphylococcus aureus (strain USA300) OX=367830 GN=fbp PE=3 SV=1 - [F16PC_STAA3]	45.41	21	29	112	654	76.1271	6.13818	1.04501	1.08191	1.02568	1.05087	1.06589	1.05152	1.0701	1.0625	0.989049	0.540919	0.672206
A0A1D4Q690	Alkyl hydroperoxide reductase protein C	ahpC	Alkyl hydroperoxide reductase protein C OS=Staphylococcus aureus OX=1280 GN=ahpC PE=4 SV=1 - [A0A1D4Q690_STAAU]	83.7	2	8	98	92	9.78404	5.13525	0.972377	1.03848	0.965718	0.992193	0.94989	1.12832	1.15373	1.07731	0.920987	0.28011	0.426445
A0A4T0WPU3	D-amino-acid transaminase	dat	D-amino-acid transaminase OS=Staphylococcus aureus subsp. aureus 21204 OX=904733 GN=dat PE=4 SV=1 - [A0A4T0WPU3_STAAU]	68.09	1	15	72	282	31.8742	5.16064	0.961577	0.964174	0.957263	0.961005	0.98872	0.972233	0.933205	0.964719	0.99615	0.833744	0.893477
A0A0D6GJ33	Indolepyruvate decarboxylase	ipdC	Indolepyruvate decarboxylase OS=Staphylococcus aureus OX=1280 GN=ipdC PE=3 SV=1 - [A0A0D6GJ33_STAAU]	45.42	18	18	98	546	60.5007	5.36377	1.06428	1.03423	1.02571	1.04141	1.05464	1.05361	1.07245	1.06023	0.982245	0.227012	0.36842
A0A4P9BBA4	Alkyl hydroperoxide reductase subunit F	ahpF	Alkyl hydroperoxide reductase subunit F OS=Staphylococcus aureus OX=1280 GN=ahpF PE=4 SV=1 - [A0A4P9BBA4_STAAU]	38.07	1	19	77	507	54.6749	4.76709	0.813568	1.00753	0.872009	0.897701	1.05582	0.987451	1.11723	1.0535	0.852112	0.0855976	0.187788
A0A0D1HNA4	Uncharacterized protein	QU38_04475	Uncharacterized protein OS=Staphylococcus aureus subsp. aureus OX=46170 GN=QU38_04475 PE=4 SV=1 - [A0A0D1HNA4_STAAU]	65.09	1	19	84	318	35.5616	4.83057	1.05532	0.839154	0.859746	0.918074	1.26077	0.93304	1.03428	1.07603	0.853206	0.254656	0.400227
A0A2W3V6C3	DNA-binding protein	NCTC7878_00423	DNA-binding protein OS=Staphylococcus aureus OX=1280 GN=NCTC7878_00423 PE=4 SV=1 - [A0A2W3V6C3_STAAU]	64.78	1	19	80	318	35.6346	4.83057	0.978992	0.75261	0.865702	0.865768	1.05883	0.977967	1.07476	1.03718	0.834729	0.0756319	0.170471
A0A0D1HI22	Dihydrolipoyllysine-residue succinyltransferase component of 2-oxoglutarate dehydrogenase complex	QU38_13475	Dihydrolipoyllysine-residue succinyltransferase component of 2-oxoglutarate dehydrogenase complex OS=Staphylococcus aureus subsp. aureus OX=46170 GN=QU38_13475 PE=3 SV=1 - [A0A0D1HI22_STAAU]	44.31	2	18	82	422	46.6425	4.94482	1.00332	0.665869	1.29116	0.986783	1.29388	1.09684	1.10182	1.16418	0.847621	0.407778	0.548756
A0A2I7Y645	Polyribonucleotide nucleotidyltransferase	pnp	Polyribonucleotide nucleotidyltransferase OS=Staphylococcus aureus OX=1280 GN=pnp PE=3 SV=1 - [A0A2I7Y645_STAAU]	41.26	28	28	94	698	77.3279	4.97021	1.00985	0.989329	1.00807	1.00242	0.979208	0.994391	0.986332	0.986644	1.01598	0.116384	0.232226
Q6GA19	Isoleucine--tRNA ligase	ileS	Isoleucine--tRNA ligase OS=Staphylococcus aureus (strain MSSA476) OX=282459 GN=ileS PE=3 SV=1 - [SYI_STAAS]	41.66	1	32	95	917	104.825	5.43994	1.04577	0.978265	1.00178	1.00861	1.03877	1.0237	1.03185	1.03144	0.977865	0.322775	0.469269
A0A077UM26	Pyruvate carboxylase	cfiB_1	Pyruvate carboxylase OS=Staphylococcus aureus OX=1280 GN=cfiB_1 PE=4 SV=1 - [A0A077UM26_STAAU]	31.42	1	34	99	1149	128.35	5.43994	0.956157	1.17723	1.17449	1.10263	1.00359	1.12024	1.17947	1.1011	1.00139	0.987212	0.992935
A0A4V1I4Y9	Glycine dehydrogenase subunit 2	E1951_08155	Glycine dehydrogenase subunit 2 OS=Staphylococcus aureus OX=1280 GN=E1951_08155 PE=4 SV=1 - [A0A4V1I4Y9_STAAU]	43.67	13	20	97	490	54.7758	5.93506	1.05571	1.04217	1.0159	1.03793	1.04952	1.08499	1.06709	1.0672	0.972569	0.132686	0.256615
A0A0U1MIC9	Bifunctional protein FolD	folD	Bifunctional protein FolD OS=Staphylococcus aureus OX=1280 GN=folD PE=3 SV=1 - [A0A0U1MIC9_STAAU]	67.13	1	15	73	286	30.7964	5.57959	1.06236	1.0603	1.05536	1.05934	1.16341	1.11137	1.04105	1.10528	0.95844	0.265507	0.411834
A0A2S6D1Y8	Bi-component gamma-hemolysin HlgAB subunit A	hlgA	Bi-component gamma-hemolysin HlgAB subunit A OS=Staphylococcus aureus OX=1280 GN=hlgA PE=4 SV=1 - [A0A2S6D1Y8_STAAU]	39.14	10	11	65	304	34.3377	9.5249	0.894239	0.90355	0.686466	0.828085	1.01812	1.14426	1.40676	1.18971	0.696037	0.0548776	0.135703
A0A0H3JRP9	Glucose-6-phosphate 1-dehydrogenase	zwf	Glucose-6-phosphate 1-dehydrogenase OS=Staphylococcus aureus (strain Mu50 / ATCC 700699) OX=158878 GN=zwf PE=3 SV=1 - [A0A0H3JRP9_STAAM]	39.88	19	20	72	494	56.9294	5.51611	1.01906	1.04358	1.01515	1.02593	1.03509	1.02795	1.03806	1.0337	0.992484	0.454384	0.592639
A0A4P9RI50	Elastin-binding protein EbpS	ebpS	Elastin-binding protein EbpS OS=Staphylococcus aureus OX=1280 GN=ebpS PE=4 SV=1 - [A0A4P9RI50_STAAU]	54.12	1	24	90	486	53.1912	6.23975	1.00862	1.0795	1.04627	1.04479	0.965116	0.852971	1.01712	0.945067	1.10552	0.130759	0.253346
A0A4S5B4M5	NADP-dependent phosphogluconate dehydrogenase	gndA	NADP-dependent phosphogluconate dehydrogenase OS=Staphylococcus aureus OX=1280 GN=gndA PE=4 SV=1 - [A0A4S5B4M5_STAAU]	39.96	16	20	105	468	51.7841	5.18604	1.02736	1.04903	1.01895	1.03178	1.02715	1.0399	1.03631	1.03445	0.997413	0.796926	0.86882
A0A447ZM31	Lysine--tRNA ligase	lysS	Lysine--tRNA ligase OS=Staphylococcus aureus OX=1280 GN=lysS PE=3 SV=1 - [A0A447ZM31_STAAU]	46.06	22	22	86	495	56.6696	5.24951	1.02021	1.04577	1.03808	1.03469	1.02283	1.03181	1.04446	1.03303	1.0016	0.874387	0.919268
A0A1L1JIY6	Immunoglobulin G binding protein A	spa	Immunoglobulin G binding protein A OS=Staphylococcus aureus OX=1280 GN=spa PE=4 SV=1 - [A0A1L1JIY6_STAAU]	51.13	1	14	106	442	47.9461	5.74463	1.26331	1.00905	1.24913	1.17383	1.16854	1.36547	1.25798	1.264	0.928667	0.4192	0.55902
A0A1Q8DFA7	Alpha-ketoacid dehydrogenase subunit beta	BSZ10_04695	Alpha-ketoacid dehydrogenase subunit beta OS=Staphylococcus aureus OX=1280 GN=BSZ10_04695 PE=4 SV=1 - [A0A1Q8DFA7_STAAU]	26.15	1	9	74	325	35.1851	4.65283	0.797315	1.05862	1.01344	0.956458	0.956081	1.0614	1.25387	1.09045	0.877122	0.32228	0.469225
A6QJ60	50S ribosomal protein L13	rplM	50S ribosomal protein L13 OS=Staphylococcus aureus (strain Newman) OX=426430 GN=rplM PE=3 SV=1 - [RL13_STAAE]	80	11	11	71	145	16.3234	9.30518	1.08099	1.02975	1.08145	1.06406	1.03988	1.0355	1.00838	1.02792	1.03516	0.141801	0.267472
A0A0D1JRE2	Threonine--tRNA ligase	thrS	Threonine--tRNA ligase OS=Staphylococcus aureus subsp. aureus OX=46170 GN=thrS PE=3 SV=1 - [A0A0D1JRE2_STAAU]	46.05	17	26	81	645	74.4094	5.38916	1.02406	1.02483	1.01164	1.02018	0.992643	1.02864	1.02012	1.0138	1.00629	0.614001	0.734125
A0A2S6DDK2	Histidine ammonia-lyase	hutH	Histidine ammonia-lyase OS=Staphylococcus aureus OX=1280 GN=hutH PE=3 SV=1 - [A0A2S6DDK2_STAAU]	43.06	19	19	65	504	55.8997	5.43994	1.06602	1.00905	1.00298	1.02601	1.1975	1.11064	1.05726	1.1218	0.914618	0.103233	0.212323
A0A0E8GPH7	Smooth muscle caldesmon	BTN44_03400	Smooth muscle caldesmon OS=Staphylococcus aureus OX=1280 GN=BTN44_03400 PE=4 SV=1 - [A0A0E8GPH7_STAAU]	65.71	32	36	130	452	49.4936	9.37842	0.97505	0.939757	0.909418	0.941408	0.956406	0.95521	0.957629	0.956415	0.984309	0.473318	0.610631
A0A2X2JXX4	ESAT-6-like protein	esxA	ESAT-6-like protein OS=Staphylococcus aureus OX=1280 GN=esxA PE=3 SV=1 - [A0A2X2JXX4_STAAU]	74.74	6	6	38	95	10.8274	4.66553	0.589844	0.548103	0.568829	0.568926	0.656751	0.622322	0.574733	0.617935	0.920688	0.139832	0.265395
A0A4T9Z2G3	DAK2 domain-containing protein	FAF10_12995	DAK2 domain-containing protein OS=Staphylococcus aureus subsp. aureus OX=46170 GN=FAF10_12995 PE=4 SV=1 - [A0A4T9Z2G3_STAAU]	44.71	23	23	82	548	60.4814	4.75439	0.993496	0.958686	1.01447	0.988884	1.0047	0.973228	0.977659	0.985197	1.00374	0.855652	0.907857
O52582	Coenzyme A disulfide reductase	cdr	Coenzyme A disulfide reductase OS=Staphylococcus aureus (strain NCTC 8325) OX=93061 GN=cdr PE=1 SV=3 - [CDR_STAA8]	52.05	19	19	64	438	49.2101	5.5542	1.04916	1.06603	1.04938	1.05486	0.997776	1.04293	1.03013	1.02361	1.03052	0.0982883	0.206112
Q5HFH9	Protein GrpE	grpE	Protein GrpE OS=Staphylococcus aureus (strain COL) OX=93062 GN=grpE PE=3 SV=1 - [GRPE_STAAC]	74.04	2	11	37	208	23.9929	4.56396	0.926489	0.886362	1.05125	0.954702	0.989313	1.10996	1.08711	1.06213	0.898858	0.15776	0.289286
A0A0D1JWS7	Isoleucine--tRNA ligase	ileS	Isoleucine--tRNA ligase OS=Staphylococcus aureus subsp. aureus OX=46170 GN=ileS PE=3 SV=1 - [A0A0D1JWS7_STAAU]	41.66	1	32	85	917	104.848	5.46533	0.745052	1.22754	0.689659	0.887418	1.0113	1.12186	1.04676	1.05997	0.837207	0.377217	0.521166
A8Z4E8	Transcription elongation factor GreA	greA	Transcription elongation factor GreA OS=Staphylococcus aureus (strain USA300 / TCH1516) OX=451516 GN=greA PE=3 SV=1 - [GREA_STAAT]	65.82	9	9	60	158	17.7319	4.58936	0.985066	0.932534	0.920437	0.946013	0.93989	0.982646	1.04264	0.988392	0.957123	0.302026	0.448534
A0A1D4R989	Putative transcriptional regulator	SAMEA1708664_00333	Putative transcriptional regulator OS=Staphylococcus aureus OX=1280 GN=SAMEA1708664_00333 PE=3 SV=1 - [A0A1D4R989_STAAU]	100	1	5	44	58	6.63321	4.04346	1.58656	1.18746	1.63654	1.47019	1.05464	1.08685	1.29153	1.14434	1.28475	0.111853	0.225106
A0A1D4KKI1	Cell surface elastin binding protein	ebpS_2	Cell surface elastin binding protein OS=Staphylococcus aureus OX=1280 GN=ebpS_2 PE=4 SV=1 - [A0A1D4KKI1_STAAU]	53.09	1	23	80	486	53.2052	6.23975	1.00529	0.76052	0.850463	0.872091	1.31624	0.965748	0.924392	1.06879	0.815959	0.242026	0.386916
Q6GKU3	Beta sliding clamp	dnaN	Beta sliding clamp OS=Staphylococcus aureus (strain MRSA252) OX=282458 GN=dnaN PE=3 SV=1 - [DPO3B_STAAR]	46.15	15	16	65	377	41.8877	4.79248	1.01728	0.990313	1.00579	1.00446	1.0385	0.993665	1.0168	1.01632	0.988329	0.476642	0.612703
A0A0D1H721	3-ketoacyl-ACP reductase	fabG	3-ketoacyl-ACP reductase OS=Staphylococcus aureus subsp. aureus OX=46170 GN=fabG PE=4 SV=1 - [A0A0D1H721_STAAU]	61.89	13	13	55	244	25.8703	5.47803	0.974555	0.969903	1.02783	0.990761	1.01635	1.11184	1.06351	1.0639	0.931252	0.092631	0.197889
A0A380ELB0	Glyoxylate reductase / Glyoxylate reductase / Hydroxypyruvate reductase	NCTC10702_03618	Glyoxylate reductase / Glyoxylate reductase / Hydroxypyruvate reductase OS=Staphylococcus aureus OX=1280 GN=NCTC10702_03618 PE=3 SV=1 - [A0A380ELB0_STAAU]	54.51	13	13	54	277	30.4188	5.17334	1.04281	1.05476	1.00858	1.03539	1.02548	1.03854	1.01062	1.02488	1.01025	0.547796	0.678088
A0A0D1JND4	Transglycosylase	QU38_16290	Transglycosylase OS=Staphylococcus aureus subsp. aureus OX=46170 GN=QU38_16290 PE=4 SV=1 - [A0A0D1JND4_STAAU]	39.91	5	5	69	233	24.2514	6.40479	1.03558	1.06965	1.13277	1.07933	0.90973	1.05142	1.03382	0.998325	1.08114	0.200467	0.341945
A0A0U1MGB8	Putative thioredoxin or thiol-disulfide isomerase	ydbP	Putative thioredoxin or thiol-disulfide isomerase OS=Staphylococcus aureus OX=1280 GN=ydbP PE=4 SV=1 - [A0A0U1MGB8_STAAU]	69.81	6	6	64	106	12.0769	4.66553	0.811788	0.774933	0.811399	0.799373	0.783454	0.898066	0.904005	0.861842	0.927518	0.203081	0.344055
A0A380DH12	Succinate--CoA ligase [ADP-forming] subunit beta	sucC	Succinate--CoA ligase [ADP-forming] subunit beta OS=Staphylococcus aureus OX=1280 GN=sucC PE=3 SV=1 - [A0A380DH12_STAAU]	24.48	1	11	82	388	42.0519	4.95752	1.00232	0.966195	1.09618	1.02157	1.19806	1.0429	1.02779	1.08958	0.937575	0.36611	0.510501
A0A1Q8DDX2	30S ribosomal protein S1	BSZ10_06905	30S ribosomal protein S1 OS=Staphylococcus aureus OX=1280 GN=BSZ10_06905 PE=4 SV=1 - [A0A1Q8DDX2_STAAU]	18.37	1	8	52	392	43.15	4.61475	0.936133	0.959822	0.906994	0.934316	0.983646	0.926319	0.982869	0.964278	0.968928	0.286198	0.431695
A0A2X2JWJ7	Glutamine synthetase	glnA_1	Glutamine synthetase OS=Staphylococcus aureus OX=1280 GN=glnA_1 PE=3 SV=1 - [A0A2X2JWJ7_STAAU]	78	1	7	36	100	11.7489	5.50342	0.843738	1.12185	0.743093	0.902895	1.01817	1.2241	1.24023	1.16083	0.777798	0.126425	0.246736
A0A0U1MKA9	Alpha-hemolysin	hly	Alpha-hemolysin OS=Staphylococcus aureus OX=1280 GN=hly PE=4 SV=1 - [A0A0U1MKA9_STAAU]	57.68	3	17	69	319	35.9389	8.73389	0.352224	0.325814	0.287754	0.321931	0.406729	0.331276	0.236638	0.324881	0.99092	0.958001	0.9744
A0A077U2A0	Ribitol-5-phosphate cytidylyltransferase	ispD2	Ribitol-5-phosphate cytidylyltransferase OS=Staphylococcus aureus OX=1280 GN=ispD2 PE=3 SV=1 - [A0A077U2A0_STAAU]	77.73	12	16	60	238	26.64	5.68115	1.01632	1.02347	1.02479	1.02153	1.01181	1.02163	0.974807	1.00275	1.01873	0.264873	0.411682
Q7BTD5	Cell division protein FtsZ (Fragment)	ftsZ	Cell division protein FtsZ (Fragment) OS=Staphylococcus aureus OX=1280 GN=ftsZ PE=4 SV=1 - [Q7BTD5_STAAU]	79.31	1	4	22	58	6.60218	9.93506	1.06537	0.99896	0.99242	1.01892	0.999683	1.06609	1.08716	1.05098	0.969493	0.413683	0.553735
Q2UX38	Elastin binding protein (Fragment)	ebpS	Elastin binding protein (Fragment) OS=Staphylococcus aureus OX=1280 GN=ebpS PE=4 SV=1 - [Q2UX38_STAAU]	61.65	1	19	80	352	37.854	6.75635	1.03388	1.30628	0.550907	0.96369	1.08286	0.88899	0.920397	0.964082	0.999593	0.998715	0.99965
Q2FZY3	UPF0051 protein SAOUHSC_00851	SAOUHSC_00851	UPF0051 protein SAOUHSC_00851 OS=Staphylococcus aureus (strain NCTC 8325) OX=93061 GN=SAOUHSC_00851 PE=3 SV=1 - [Y851_STAA8]	43.44	14	21	67	465	52.4981	5.16064	1.08996	1.01444	1.05664	1.05368	1.03795	1.01658	0.998781	1.01777	1.03528	0.218327	0.359411
A0A0U1MM11	Catalase	katA	Catalase OS=Staphylococcus aureus OX=1280 GN=katA PE=3 SV=1 - [A0A0U1MM11_STAAU]	41.39	1	20	74	505	58.3042	5.60498	1.07009	1.49028	0.897646	1.15267	0.981689	0.71673	0.952044	0.883488	1.30468	0.23944	0.383929
A0A380DLU3	Triosephosphate isomerase	tpiA_2	Triosephosphate isomerase OS=Staphylococcus aureus OX=1280 GN=tpiA_2 PE=3 SV=1 - [A0A380DLU3_STAAU]	65.25	2	8	40	118	12.8345	5.84619	0.9619	0.881242	1.07821	0.973785	1.01475	0.964269	0.882257	0.95376	1.021	0.786033	0.861776
A0A0D1JRI3	Alanine--tRNA ligase	alaS	Alanine--tRNA ligase OS=Staphylococcus aureus subsp. aureus OX=46170 GN=alaS PE=3 SV=1 - [A0A0D1JRI3_STAAU]	31.74	26	26	75	876	98.5166	5.09717	1.03211	0.991089	0.995294	1.00617	1.06371	1.03067	1.04994	1.04811	0.959982	0.060471	0.145334
P0A0E1	Phosphocarrier protein HPr	ptsH	Phosphocarrier protein HPr OS=Staphylococcus aureus (strain Mu50 / ATCC 700699) OX=158878 GN=ptsH PE=3 SV=1 - [PTHP_STAAM]	56.82	2	3	37	88	9.48975	4.66553	0.963717	0.871233	1.00303	0.945994	0.634283	0.850377	0.778087	0.754249	1.25422	0.061874	0.147546
Q5HF38	Catabolite control protein A	ccpA	Catabolite control protein A OS=Staphylococcus aureus (strain COL) OX=93062 GN=ccpA PE=3 SV=1 - [CCPA_STAAC]	56.23	16	16	78	329	36.0377	5.77002	1.13699	1.09583	1.05135	1.09473	1.05508	1.03774	1.06069	1.05117	1.04144	0.165008	0.297598
A0A0D1IYN8	Glucosamine-6-phosphate isomerase	QU38_03975	Glucosamine-6-phosphate isomerase OS=Staphylococcus aureus subsp. aureus OX=46170 GN=QU38_03975 PE=4 SV=1 - [A0A0D1IYN8_STAAU]	75.88	14	14	60	199	22.3436	5.50342	0.961669	0.939496	0.92348	0.941548	0.946271	0.97309	0.948436	0.955932	0.984953	0.362907	0.507359
A8J4N5	Aminoglycoside phosphotransferase	aphA-3	Aminoglycoside phosphotransferase OS=Staphylococcus aureus OX=1280 GN=aphA-3 PE=3 SV=1 - [A8J4N5_STAAU]	49.04	13	13	71	261	30.624	4.62744	1.34716	1.39179	1.38625	1.37507	1.34822	1.36233	1.34858	1.35304	1.01628	0.210725	0.351933
A0A380E2U2	Isocitrate dehydrogenase	citC_1	Isocitrate dehydrogenase OS=Staphylococcus aureus OX=1280 GN=citC_1 PE=4 SV=1 - [A0A380E2U2_STAAU]	94.55	1	4	44	55	6.11401	4.42432	0.959454	1.11472	1.0403	1.03816	0.923204	1.18901	1.08273	1.06498	0.974813	0.778879	0.857007
A0A0D6HBV5	Aminopeptidase PepS	pepS	Aminopeptidase PepS OS=Staphylococcus aureus OX=1280 GN=pepS PE=4 SV=1 - [A0A0D6HBV5_STAAU]	35.18	12	12	50	415	46.8053	4.97021	0.94393	0.938671	0.933233	0.938611	0.941701	0.986501	0.962892	0.963698	0.973968	0.132374	0.256242
A0A2S6D616	Transcriptional regulator	CV021_06740	Transcriptional regulator OS=Staphylococcus aureus OX=1280 GN=CV021_06740 PE=4 SV=1 - [A0A2S6D616_STAAU]	70.37	8	8	45	135	15.1036	4.89404	0.986755	0.924187	0.940759	0.950567	0.871536	0.926259	0.944787	0.914194	1.03979	0.276288	0.422431
A0A0D3QBF1	3-demethylubiquinone-9 3-methyltransferase	EP54_00245	3-demethylubiquinone-9 3-methyltransferase OS=Staphylococcus aureus OX=1280 GN=EP54_00245 PE=4 SV=1 - [A0A0D3QBF1_STAAU]	62.42	9	9	68	149	16.9281	4.58936	0.958	0.949971	0.962873	0.956948	0.88488	0.994142	0.950403	0.943141	1.01464	0.688121	0.788147
Q6GB62	ATP-dependent Clp protease proteolytic subunit	clpP	ATP-dependent Clp protease proteolytic subunit OS=Staphylococcus aureus (strain MSSA476) OX=282459 GN=clpP PE=3 SV=1 - [CLPP_STAAS]	45.13	8	8	56	195	21.5001	5.26221	1.06503	1.11194	1.15527	1.11075	1.05651	1.06953	1.09839	1.07481	1.03344	0.280837	0.427248
A0A455JNL4	Protein GrpE	grpE	Protein GrpE OS=Staphylococcus aureus OX=1280 GN=grpE PE=3 SV=1 - [A0A455JNL4_STAAU]	77.88	2	11	37	208	23.9948	4.51318	1.20945	1.12321	1.32604	1.21957	1.07969	1.13409	1.17089	1.12822	1.08097	0.22943	0.370938
A0A4U0C1W6	Lactonase family protein	FAF16_01935	Lactonase family protein OS=Staphylococcus aureus subsp. aureus OX=46170 GN=FAF16_01935 PE=4 SV=1 - [A0A4U0C1W6_STAAU]	58.77	17	17	56	342	38.4929	5.18604	0.911039	0.888557	0.9032	0.900932	0.885945	0.901806	0.890355	0.892702	1.00922	0.367514	0.511855
A0A4P9B4G4	50S ribosomal protein L11	rplK	50S ribosomal protein L11 OS=Staphylococcus aureus OX=1280 GN=rplK PE=4 SV=1 - [A0A4P9B4G4_STAAU]	50	2	7	49	140	14.8509	8.98291	1.07229	1.02223	1.09305	1.06252	1.01844	1.00563	1.01045	1.01151	1.05043	0.075188	0.169649
A0A133QAM5	DNA polymerase I	polA	DNA polymerase I OS=Staphylococcus aureus OX=1280 GN=polA PE=3 SV=1 - [A0A133QAM5_STAAU]	30.82	23	23	58	876	99.1611	5.16064	1.03601	1.02632	1.02088	1.02773	1.01695	1.01477	1.03275	1.02149	1.00611	0.434128	0.573456
A0A447Z7I9	Probable malate:quinone oxidoreductase	mqo2	Probable malate:quinone oxidoreductase OS=Staphylococcus aureus OX=1280 GN=mqo2 PE=3 SV=1 - [A0A447Z7I9_STAAU]	11.27	1	5	62	497	56.1535	6.16357	1.0186	1.04121	1.06012	1.03997	1.03047	1.04417	1.05903	1.04455	0.995615	0.768805	0.849857
A0A0D6HDZ6	Aldo/keto reductase	yvgN	Aldo/keto reductase OS=Staphylococcus aureus OX=1280 GN=yvgN PE=4 SV=1 - [A0A0D6HDZ6_STAAU]	41.52	4	13	49	277	31.4519	5.12256	0.924964	0.902994	0.946376	0.924778	0.85387	0.915639	0.862693	0.877401	1.054	0.108437	0.220481
A0A0U1MZR3	Superoxide dismutase	sodA	Superoxide dismutase OS=Staphylococcus aureus OX=1280 GN=sodA PE=3 SV=1 - [A0A0U1MZR3_STAAU]	40.2	1	8	67	199	22.6843	5.10986	1.13454	1.00112	1.07499	1.07022	0.98122	1.1248	1.02683	1.04428	1.02483	0.674319	0.777457
Q2FZ21	Ribosome-recycling factor	frr	Ribosome-recycling factor OS=Staphylococcus aureus (strain NCTC 8325) OX=93061 GN=frr PE=3 SV=1 - [RRF_STAA8]	59.78	12	13	86	184	20.3406	5.14795	1.08458	1.01599	1.03581	1.04546	1.00901	1.02288	1.01322	1.01503	1.02998	0.217149	0.358397
A0A0U1MIK8	Succinate dehydrogenase (Iron-sulfur protein)	sdhB	Succinate dehydrogenase (Iron-sulfur protein) OS=Staphylococcus aureus OX=1280 GN=sdhB PE=4 SV=1 - [A0A0U1MIK8_STAAU]	51.66	1	14	57	271	30.564	7.73779	1.04889	1.05518	1.04042	1.04817	1.05627	0.99428	0.983168	1.01124	1.03651	0.18583	0.326079
A0A0J9X1Z2	Alpha-hemolysin	SAV1163	Alpha-hemolysin OS=Staphylococcus aureus (strain Mu50 / ATCC 700699) OX=158878 GN=SAV1163 PE=1 SV=1 - [A0A0J9X1Z2_STAAM]	51.66	1	15	66	302	34.2369	7.35693	0.19703	0.193603	0.20237	0.197667	0.368108	0.293987	0.196888	0.286328	0.690354	0.148635	0.277184
Q5HDX3	50S ribosomal protein L6	rplF	50S ribosomal protein L6 OS=Staphylococcus aureus (strain COL) OX=93062 GN=rplF PE=3 SV=1 - [RL6_STAAC]	73.03	5	12	69	178	19.7744	9.53955	1.13641	0.987503	1.12023	1.08138	1.05252	1.00643	1.04178	1.03358	1.04625	0.386121	0.528753
Q93P61	PTS system glucose-specific EIIA component	crr	PTS system glucose-specific EIIA component OS=Staphylococcus aureus OX=1280 GN=crr PE=3 SV=1 - [PTGA_STAAU]	64.46	8	8	36	166	17.9493	4.65283	0.993264	1.04549	0.999031	1.01259	0.981195	0.988644	0.99989	0.98991	1.02292	0.262326	0.408381
A0A0E1X8H6	Serine hydroxymethyltransferase	glyA	Serine hydroxymethyltransferase OS=Staphylococcus aureus subsp. aureus MN8 OX=548470 GN=glyA PE=3 SV=1 - [A0A0E1X8H6_STAAU]	49.27	20	20	61	412	45.1431	6.21436	0.998135	0.985963	0.96919	0.984429	1.01088	1.02524	0.994084	1.01007	0.974614	0.105625	0.216251
A0A077V456	Ribosome hibernation promoting factor	hpf	Ribosome hibernation promoting factor OS=Staphylococcus aureus OX=1280 GN=hpf PE=3 SV=1 - [A0A077V456_STAAU]	43.68	8	8	49	190	22.1983	5.2876	0.993001	1.07149	1.02973	1.03141	1.07906	1.08168	1.0908	1.08384	0.951618	0.0843341	0.185587
A0A0H3JMC8	Usp domain-containing protein	SA1528	Usp domain-containing protein OS=Staphylococcus aureus (strain N315) OX=158879 GN=SA1528 PE=4 SV=1 - [A0A0H3JMC8_STAAN]	66.42	9	9	68	137	15.2165	9.61279	1.06073	1.07453	1.01858	1.05128	1.06654	1.01657	0.970035	1.01771	1.03298	0.36072	0.505778
A0A1S6DKH1	Methionine--tRNA ligase	metG	Methionine--tRNA ligase OS=Staphylococcus aureus OX=1280 GN=metG PE=3 SV=1 - [A0A1S6DKH1_STAAU]	37.9	23	23	74	657	74.8542	5.30029	1.04268	1.07606	1.05948	1.05941	1.06	1.06921	1.04551	1.05824	1.0011	0.926275	0.956689
A0A077VMB7	50S ribosomal protein L21	rplU	50S ribosomal protein L21 OS=Staphylococcus aureus OX=1280 GN=rplU PE=3 SV=1 - [A0A077VMB7_STAAU]	66.67	6	6	29	102	11.3401	9.84717	1.04247	0.997941	1.07322	1.03788	0.984774	0.975108	0.978232	0.979371	1.05974	0.0566913	0.138903
D2J789	Beta-lactamase	blaZ	Beta-lactamase OS=Staphylococcus aureus OX=1280 GN=blaZ PE=3 SV=1 - [D2J789_STAAU]	45.2	13	13	50	281	31.4329	9.5835	1.35235	1.38823	1.40308	1.38122	1.17458	1.28749	1.42087	1.29431	1.06714	0.298275	0.445024
A0A0D3Q778	ABC transporter ATP-binding protein	yheS_1	ABC transporter ATP-binding protein OS=Staphylococcus aureus OX=1280 GN=yheS_1 PE=4 SV=1 - [A0A0D3Q778_STAAU]	36.96	18	18	60	533	60.2185	4.95752	1.06651	1.02715	1.01727	1.03698	1.06585	1.04652	1.03803	1.05013	0.98747	0.485646	0.620547
A0A0H3JRV8	Thioredoxin homolog	SAV1744	Thioredoxin homolog OS=Staphylococcus aureus (strain Mu50 / ATCC 700699) OX=158878 GN=SAV1744 PE=4 SV=1 - [A0A0H3JRV8_STAAM]	73.79	6	6	29	103	11.8478	4.51318	0.910777	0.756751	0.828804	0.832111	0.798625	0.862454	0.823611	0.82823	1.00469	0.939715	0.964208
A0A077UIA0	GTP-binding protein TypA/BipA	typA	GTP-binding protein TypA/BipA OS=Staphylococcus aureus OX=1280 GN=typA PE=4 SV=1 - [A0A077UIA0_STAAU]	39.67	10	21	51	615	69.1462	5.03369	1.0438	1.04558	1.03936	1.04292	1.02402	1.01008	1.08264	1.03891	1.00385	0.866331	0.915103
A0A447ZBU5	Pyruvate dehydrogenase E1 component subunit beta	pdhB	Pyruvate dehydrogenase E1 component subunit beta OS=Staphylococcus aureus OX=1280 GN=pdhB PE=4 SV=1 - [A0A447ZBU5_STAAU]	20.62	1	6	53	325	35.4173	4.86865	1.06521	0.951394	0.983787	1.00013	1.06176	1.00844	1.23118	1.10046	0.908831	0.253047	0.398497
A0A4T0WMG2	Beta-ketoacyl-acyl-carrier-protein synthase II	fabF	Beta-ketoacyl-acyl-carrier-protein synthase II OS=Staphylococcus aureus subsp. aureus 21204 OX=904733 GN=fabF PE=4 SV=1 - [A0A4T0WMG2_STAAU]	46.62	10	12	46	414	43.7108	5.24951	1.07509	1.02454	1.08758	1.0624	1.05987	1.0251	1.03015	1.03837	1.02314	0.338358	0.484113
A0A0H2BKJ8	Ribosome-binding ATPase YchF	ychF	Ribosome-binding ATPase YchF OS=Staphylococcus aureus OX=1280 GN=ychF PE=3 SV=1 - [A0A0H2BKJ8_STAAU]	55.62	16	16	40	365	40.5827	4.71631	1.00195	0.974868	1.0089	0.99524	0.994864	1.00755	1.00035	1.00092	0.994325	0.633197	0.746642
A0A077VMD2	Trigger factor	tig	Trigger factor OS=Staphylococcus aureus OX=1280 GN=tig PE=3 SV=1 - [A0A077VMD2_STAAU]	26.1	2	12	58	433	48.4892	4.41162	0.813948	1.01821	0.88724	0.906465	1.05716	1.08067	1.21943	1.11909	0.810003	0.0532526	0.133225
A0A033UZD3	Chaperone protein DnaK	dnaK	Chaperone protein DnaK OS=Staphylococcus aureus C0673 OX=1413510 GN=dnaK PE=2 SV=1 - [A0A033UZD3_STAAU]	17.51	1	10	70	611	65.9486	4.67822	1.10731	1.05044	1.13372	1.09716	1.10573	1.06999	1.07013	1.08195	1.01405	0.607192	0.729809
A0A0E1VMD7	ATP synthase gamma chain	atpG	ATP synthase gamma chain OS=Staphylococcus aureus subsp. aureus USA300_TCH959 OX=450394 GN=atpG PE=3 SV=1 - [A0A0E1VMD7_STAA3]	40.63	10	10	42	288	32.0722	5.85889	0.998483	0.977376	1.03281	1.00289	1.00163	1.00562	0.976023	0.994424	1.00851	0.673006	0.77721
A0A4P9BSC3	Ribonuclease J	E1951_06480	Ribonuclease J OS=Staphylococcus aureus OX=1280 GN=E1951_06480 PE=4 SV=1 - [A0A4P9BSC3_STAAU]	31.78	19	19	61	557	62.5355	6.18896	1.00813	0.997673	1.01375	1.00652	1.01363	1.00356	0.993512	1.00357	1.00294	0.713173	0.806704
A5IV34	50S ribosomal protein L3	rplC	50S ribosomal protein L3 OS=Staphylococcus aureus (strain JH9) OX=359786 GN=rplC PE=3 SV=1 - [RL3_STAA9]	55	1	9	64	220	23.7915	9.74463	1.22233	1.29363	1.1698	1.22858	1.00845	1.02866	1.35464	1.13058	1.08668	0.452153	0.590089
A0A380EGX8	Uridylate kinase	pyrH	Uridylate kinase OS=Staphylococcus aureus OX=1280 GN=pyrH PE=3 SV=1 - [A0A380EGX8_STAAU]	38.43	9	9	44	229	24.8567	5.49072	1.00498	0.990624	1.01501	1.00354	1.03151	1.00513	1.01118	1.01594	0.987792	0.309516	0.45596
P99096	Glutamate-1-semialdehyde 2,1-aminomutase 1	hemL1	Glutamate-1-semialdehyde 2,1-aminomutase 1 OS=Staphylococcus aureus (strain N315) OX=158879 GN=hemL1 PE=1 SV=1 - [GSA1_STAAN]	49.3	15	15	39	428	46.3596	5.49072	0.987824	1.05297	0.998119	1.01297	1.05846	1.05147	1.03531	1.04841	0.966197	0.172289	0.308132
A0A380DJN3	Serine--tRNA ligase	serS	Serine--tRNA ligase OS=Staphylococcus aureus OX=1280 GN=serS PE=3 SV=1 - [A0A380DJN3_STAAU]	41.87	19	19	67	406	46.4564	5.18604	1.02792	1.01352	1.02995	1.0238	1.07963	1.02968	1.03628	1.04853	0.976409	0.208168	0.349507
A0A447ZTN3	Septation ring formation regulator EzrA	ezrA	Septation ring formation regulator EzrA OS=Staphylococcus aureus OX=1280 GN=ezrA PE=3 SV=1 - [A0A447ZTN3_STAAU]	53.37	25	30	82	564	66.1727	4.86865	0.957685	0.956436	0.968346	0.960823	0.992736	0.967955	0.978721	0.979804	0.980627	0.0792998	0.176668
Q5HIC9	30S ribosomal protein S7	rpsG	30S ribosomal protein S7 OS=Staphylococcus aureus (strain COL) OX=93062 GN=rpsG PE=3 SV=1 - [RS7_STAAC]	57.69	5	8	35	156	17.7835	9.979	1.02098	1.05875	1.11861	1.06611	1.00877	1.00344	0.92908	0.98043	1.08739	0.0890852	0.193003
A0A0U1MBX6	10 kDa chaperonin	groES	10 kDa chaperonin OS=Staphylococcus aureus OX=1280 GN=groES PE=3 SV=1 - [A0A0U1MBX6_STAAU]	53.19	6	6	43	94	10.4105	4.70361	1.07976	1.06427	1.10136	1.0818	0.936651	1.0416	1.05684	1.0117	1.06929	0.148884	0.277407
A0A4P9B724	M20/M25/M40 family metallo-hydrolase	E1948_07745	M20/M25/M40 family metallo-hydrolase OS=Staphylococcus aureus OX=1280 GN=E1948_07745 PE=4 SV=1 - [A0A4P9B724_STAAU]	36.6	2	12	45	377	40.146	5.04639	0.998985	0.936271	0.907076	0.947444	1.07823	1.00792	0.969325	1.01849	0.930242	0.164814	0.297499
A0A0D1IAF5	Arginase	QU38_06060	Arginase OS=Staphylococcus aureus subsp. aureus OX=46170 GN=QU38_06060 PE=3 SV=1 - [A0A0D1IAF5_STAAU]	52.32	14	14	48	302	33.2703	5.41455	1.12881	1.10768	1.10446	1.11365	1.12757	1.14547	1.11228	1.12844	0.986897	0.29428	0.440838
A0A0D6HHA6	Malate dehydrogenase	maeB	Malate dehydrogenase OS=Staphylococcus aureus OX=1280 GN=maeB PE=3 SV=1 - [A0A0D6HHA6_STAAU]	37.9	16	16	67	409	44.2058	5.19873	1.08535	1.06187	1.07203	1.07308	1.07511	1.07739	1.04095	1.06448	1.00808	0.561627	0.689889
A0A0H2X028	NERD domain-containing protein	SACOL1836	NERD domain-containing protein OS=Staphylococcus aureus (strain COL) OX=93062 GN=SACOL1836 PE=4 SV=1 - [A0A0H2X028_STAAC]	43.71	13	13	50	302	35.0312	6.46826	0.976418	0.916499	0.939532	0.944149	0.975664	1.00028	0.972141	0.982695	0.960776	0.120178	0.23758
P68810	Aspartyl/glutamyl-tRNA(Asn/Gln) amidotransferase subunit C	gatC	Aspartyl/glutamyl-tRNA(Asn/Gln) amidotransferase subunit C OS=Staphylococcus aureus (strain MW2) OX=196620 GN=gatC PE=3 SV=1 - [GATC_STAAW]	85	6	6	34	100	11.2606	4.44971	1.00451	0.870549	0.90302	0.926026	0.908988	1.0277	1.0135	0.983396	0.941661	0.356058	0.501388
Q2FIK4	Extracellular matrix protein-binding protein emp	emp	Extracellular matrix protein-binding protein emp OS=Staphylococcus aureus (strain USA300) OX=367830 GN=emp PE=3 SV=1 - [EMP_STAA3]	59.12	19	19	58	340	38.461	9.86182	1.1249	1.06028	1.03288	1.07268	1.03727	1.06944	1.16472	1.09047	0.983685	0.724237	0.814481
P68846	Protein RecA	recA	Protein RecA OS=Staphylococcus aureus (strain MW2) OX=196620 GN=recA PE=3 SV=1 - [RECA_STAAW]	39.77	1	12	35	347	37.6333	5.21143	1.11122	1.00524	1.10306	1.07317	1.03725	1.0361	1.1645	1.07928	0.994337	0.916178	0.950852
A0A0H3JR16	Lipoate--protein ligase 1	SAV1028	Lipoate--protein ligase 1 OS=Staphylococcus aureus (strain Mu50 / ATCC 700699) OX=158878 GN=SAV1028 PE=1 SV=1 - [LPLA1_STAAM]	18.9	5	5	26	328	37.8461	5.32568	1.08152	1.17284	1.07768	1.11068	1.09912	1.06868	1.02302	1.06361	1.04426	0.28492	0.430702
A0A115JKS1	Enoyl-[acyl-carrier-protein] reductase [NADPH]	HMPREF3211_01898	Enoyl-[acyl-carrier-protein] reductase [NADPH] OS=Staphylococcus aureus OX=1280 GN=HMPREF3211_01898 PE=3 SV=1 - [A0A115JKS1_STAAU]	45.7	10	10	49	256	27.9606	5.89697	0.999236	1.03494	1.00034	1.01151	1.01101	1.02324	1.02373	1.01932	0.99233	0.56378	0.689889
A0A4S5B844	GTPase ObgE	obgE	GTPase ObgE OS=Staphylococcus aureus OX=1280 GN=obgE PE=4 SV=1 - [A0A4S5B844_STAAU]	47.21	17	17	48	430	47.236	5.17334	1.03806	1.02754	1.10679	1.05746	1.05501	1.02199	0.988544	1.02185	1.03486	0.319979	0.467036
A7X5C3	50S ribosomal protein L17	rplQ	50S ribosomal protein L17 OS=Staphylococcus aureus (strain Mu3 / ATCC 700698) OX=418127 GN=rplQ PE=3 SV=1 - [RL17_STAA1]	56.56	7	7	32	122	13.7394	9.84717	1.08482	1.0241	1.14171	1.08354	1.01168	0.982056	0.982798	0.992178	1.09208	0.0609449	0.145818
P65238	Ribose-phosphate pyrophosphokinase	prs	Ribose-phosphate pyrophosphokinase OS=Staphylococcus aureus (strain MW2) OX=196620 GN=prs PE=3 SV=1 - [KPRS_STAAW]	42.37	7	12	40	321	35.2616	6.25244	0.991806	1.03071	1.00967	1.01073	1.03879	1.01182	0.981713	1.01078	0.999953	0.998233	0.999635
A0A455JQS6	Valine--tRNA ligase	valS	Valine--tRNA ligase OS=Staphylococcus aureus OX=1280 GN=valS PE=3 SV=1 - [A0A455JQS6_STAAU]	34.02	5	28	70	876	101.588	5.13525	1.05936	1.05972	1.0244	1.04783	1.0783	1.04825	1.06935	1.0653	0.983598	0.300835	0.447487
A0A2S6DIM7	DNA-directed RNA polymerase subunit beta (Fragment)	CSC87_16030	DNA-directed RNA polymerase subunit beta (Fragment) OS=Staphylococcus aureus OX=1280 GN=CSC87_16030 PE=4 SV=1 - [A0A2S6DIM7_STAAU]	86.03	1	10	46	136	15.1254	7.41553	0.944282	0.957682	0.950681	0.950881	0.988585	1.08444	1.13817	1.0704	0.888342	0.0529161	0.133162
A0A229M0B8	Uncharacterized protein	C7P97_02910	Uncharacterized protein OS=Staphylococcus aureus OX=1280 GN=C7P97_02910 PE=4 SV=1 - [A0A229M0B8_STAAU]	50.23	13	13	33	219	25.7999	8.1333	0.848735	0.892571	1.00828	0.916529	0.815907	0.87278	0.884605	0.857764	1.06851	0.322422	0.469225
A0A077UH20	Secretory antigen SsaA	ssaA2_2	Secretory antigen SsaA OS=Staphylococcus aureus OX=1280 GN=ssaA2_2 PE=4 SV=1 - [A0A077UH20_STAAU]	20.38	1	4	27	314	35.2015	8.80713	1.17626	0.919068	1.47413	1.18982	0.974082	0.822979	0.879142	0.892068	1.33378	0.147927	0.276104
A0A0D1JU44	Proline dehydrogenase	QU38_04695	Proline dehydrogenase OS=Staphylococcus aureus subsp. aureus OX=46170 GN=QU38_04695 PE=4 SV=1 - [A0A0D1JU44_STAAU]	39.64	5	11	41	333	37.9528	7.63525	1.09762	1.03239	0.90281	1.01094	1.03756	1.07065	1.02594	1.04472	0.967668	0.596402	0.719923
A0A1D5AC31	Thioredoxin	trxA_2	Thioredoxin OS=Staphylococcus aureus OX=1280 GN=trxA_2 PE=4 SV=1 - [A0A1D5AC31_STAAU]	91.43	1	4	62	35	3.90412	5.8335	0.696821	0.82604	0.610226	0.711029	0.665886	0.960599	0.880131	0.835539	0.850982	0.313222	0.459836
A0A0U1MRK8	CTP synthase	pyrG	CTP synthase OS=Staphylococcus aureus OX=1280 GN=pyrG PE=3 SV=1 - [A0A0U1MRK8_STAAU]	31.16	1	18	54	536	59.9707	5.13525	1.03687	0.957833	1.03886	1.01119	0.929173	1.02646	1.04557	1.0004	1.01078	0.821755	0.885508
A0A077UEE8	Proline--tRNA ligase	proS	Proline--tRNA ligase OS=Staphylococcus aureus OX=1280 GN=proS PE=3 SV=1 - [A0A077UEE8_STAAU]	36.33	17	17	44	567	63.7875	5.37646	1.03476	1.03201	1.01554	1.02744	1.00065	1.04292	1.06216	1.03524	0.992459	0.704167	0.801178
A6U117	Bifunctional protein PyrR	pyrR	Bifunctional protein PyrR OS=Staphylococcus aureus (strain JH1) OX=359787 GN=pyrR PE=3 SV=1 - [PYRR_STAA2]	67.43	11	11	46	175	19.8426	5.46533	1.08272	1.04342	1.01658	1.04758	1.08959	1.0581	1.03631	1.06134	0.987036	0.6066	0.729762
A0A0H3JRF2	Uncharacterized protein	SAV1316	Uncharacterized protein OS=Staphylococcus aureus (strain Mu50 / ATCC 700699) OX=158878 GN=SAV1316 PE=4 SV=1 - [A0A0H3JRF2_STAAM]	70.77	3	3	28	65	7.49494	4.56396	0.98841	1.02813	1.05229	1.02294	0.885656	0.971234	1.00007	0.952321	1.07416	0.145024	0.272589
A0A0D6H280	PTS alpha-glucoside transporter subunit IIBC	glvC	PTS alpha-glucoside transporter subunit IIBC OS=Staphylococcus aureus OX=1280 GN=glvC PE=4 SV=1 - [A0A0D6H280_STAAU]	20.04	12	12	46	534	59.2911	8.38232	1.14374	1.11153	1.15867	1.13798	1.02036	1.062	1.10975	1.06403	1.06949	0.0652942	0.152973
A0A0D1HLX4	CTP synthase	pyrG	CTP synthase OS=Staphylococcus aureus subsp. aureus OX=46170 GN=pyrG PE=3 SV=1 - [A0A0D1HLX4_STAAU]	31.16	1	18	54	536	60.0187	5.13525	0.887415	1.04883	0.998937	0.978393	1.08916	0.985502	1.19276	1.08914	0.898316	0.221404	0.362343
A0A0H3JQV1	Similar to dihydroxyacetone kinase	SAV0650	Similar to dihydroxyacetone kinase OS=Staphylococcus aureus (strain Mu50 / ATCC 700699) OX=158878 GN=SAV0650 PE=4 SV=1 - [A0A0H3JQV1_STAAM]	37.07	12	12	37	321	34.8651	5.05908	1.09267	1.13158	1.0106	1.07828	1.00684	0.991937	0.946996	0.981926	1.09813	0.0733425	0.166186
A0A0D6HQE4	2-oxoacid ferredoxin oxidoreductase subunit alpha	porA	2-oxoacid ferredoxin oxidoreductase subunit alpha OS=Staphylococcus aureus OX=1280 GN=porA PE=4 SV=1 - [A0A0D6HQE4_STAAU]	42.49	16	24	66	586	64.5147	5.38916	1.08919	1.0511	1.04207	1.06079	1.07283	1.03802	1.03761	1.04949	1.01077	0.575583	0.700325
A0A0D1JM40	DNA ligase	ligA	DNA ligase OS=Staphylococcus aureus subsp. aureus OX=46170 GN=ligA PE=3 SV=1 - [A0A0D1JM40_STAAU]	31.48	24	24	55	667	75.0006	5.2749	1.03644	1.04511	1.06313	1.04823	1.02883	1.0338	1.04671	1.03645	1.01137	0.282413	0.429035
A0A2X2MDU5	Phosphocarrier protein HPr	ptsH_1	Phosphocarrier protein HPr OS=Staphylococcus aureus OX=1280 GN=ptsH_1 PE=4 SV=1 - [A0A2X2MDU5_STAAU]	85.37	1	2	23	41	4.21307	4.22119	0.779935	0.820835	0.920613	0.840461	0.778801	0.89612	0.856447	0.843789	0.996055	0.95394	0.972582
A0A2S6DH48	ATP-dependent 6-phosphofructokinase	pfkA	ATP-dependent 6-phosphofructokinase OS=Staphylococcus aureus OX=1280 GN=pfkA PE=3 SV=1 - [A0A2S6DH48_STAAU]	50	2	14	41	322	34.8339	5.75732	1.03076	1.0969	0.959249	1.02897	1.00756	0.921554	0.997114	0.975408	1.05491	0.327905	0.472952
A0A0H2HWH9	50S ribosomal protein L14	rplN	50S ribosomal protein L14 OS=Staphylococcus aureus OX=1280 GN=rplN PE=3 SV=1 - [A0A0H2HWH9_STAAU]	68.85	11	11	50	122	13.1131	9.99365	0.919099	0.965184	1.09179	0.992023	1.04682	0.994622	1.01501	1.01882	0.9737	0.644667	0.753713
A0A0H3K0X3	ABC transporter (Periplasmic amino acid-binding protein)	SAV2414	ABC transporter (Periplasmic amino acid-binding protein) OS=Staphylococcus aureus (strain Mu50 / ATCC 700699) OX=158878 GN=SAV2414 PE=4 SV=1 - [A0A0H3K0X3_STAAM]	50.97	13	13	53	259	28.913	9.24658	0.947451	0.906942	0.901463	0.918619	0.949664	1.01518	1.04278	1.00254	0.916288	0.0546192	0.135377
A0A0E1VNM1	RND transporter, HAE1/HME family, permease protein	HMPREF0776_0309	RND transporter, HAE1/HME family, permease protein OS=Staphylococcus aureus subsp. aureus USA300_TCH959 OX=450394 GN=HMPREF0776_0309 PE=3 SV=1 - [A0A0E1VNM1_STAA3]	18.96	20	20	40	1055	114.626	9.11475	0.972148	0.984732	0.991282	0.982721	0.9979	0.996405	0.966338	0.986881	0.995784	0.740406	0.827342
A0A380DLM1	GMP synthase [glutamine-hydrolyzing]	guaA	GMP synthase [glutamine-hydrolyzing] OS=Staphylococcus aureus OX=1280 GN=guaA PE=3 SV=1 - [A0A380DLM1_STAAU]	34.09	15	15	56	484	54.6608	5.12256	1.00985	0.954569	0.997809	0.987408	1.04031	1.03391	1.01937	1.0312	0.957536	0.0706265	0.161919
A0A380EI25	DegV family protein	NCTC10702_02251	DegV family protein OS=Staphylococcus aureus OX=1280 GN=NCTC10702_02251 PE=4 SV=1 - [A0A380EI25_STAAU]	28.8	7	7	34	250	27.6416	5.78271	1.01423	1.00115	0.977097	0.997494	1.01123	1.00106	0.988609	1.0003	0.997197	0.835978	0.893886
A0A3S4Q4X0	DNA gyrase subunit A	gyrA	DNA gyrase subunit A OS=Staphylococcus aureus OX=1280 GN=gyrA PE=3 SV=1 - [A0A3S4Q4X0_STAAU]	29.8	25	25	46	886	99.157	5.14795	0.987757	1.02029	1.00184	1.00329	1.01653	1.01492	1.02119	1.01755	0.985994	0.212062	0.353272
A0A0E1VIH6	Phenylalanine--tRNA ligase beta subunit	pheT	Phenylalanine--tRNA ligase beta subunit OS=Staphylococcus aureus subsp. aureus USA300_TCH959 OX=450394 GN=pheT PE=3 SV=1 - [A0A0E1VIH6_STAA3]	18.13	13	14	44	800	88.8465	4.81787	1.02211	0.963274	1.0298	1.00506	1.05738	1.02171	1.01974	1.03294	0.973005	0.315348	0.462006
A0A224AWA0	Carbamoyl-phosphate synthase small chain	carA	Carbamoyl-phosphate synthase small chain OS=Staphylococcus aureus OX=1280 GN=carA PE=3 SV=1 - [A0A224AWA0_STAAU]	38.52	7	13	57	366	40.3845	6.11279	1.07245	1.03807	1.03496	1.04849	1.12586	1.11486	1.05727	1.09933	0.953758	0.105875	0.216301
P99092	Phosphate acetyltransferase	pta	Phosphate acetyltransferase OS=Staphylococcus aureus (strain N315) OX=158879 GN=pta PE=1 SV=1 - [PTAS_STAAN]	63.72	14	14	34	328	34.9301	4.84326	1.08874	1.06283	1.06671	1.07276	1.08964	1.04431	1.01067	1.04821	1.02342	0.368762	0.513196
A0A090LUB8	NAD/NADP octopine/nopaline dehydrogenase, alpha-helical domain protein	odh	NAD/NADP octopine/nopaline dehydrogenase, alpha-helical domain protein OS=Staphylococcus aureus OX=1280 GN=odh PE=4 SV=1 - [A0A090LUB8_STAAU]	54.17	16	16	45	360	40.6746	4.97021	0.993225	0.959486	0.948442	0.967051	0.937129	0.936935	0.916841	0.930302	1.0395	0.0711675	0.162618
A0A4U0B0U3	50S ribosomal protein L4	rplD	50S ribosomal protein L4 OS=Staphylococcus aureus subsp. aureus OX=46170 GN=rplD PE=4 SV=1 - [A0A4U0B0U3_STAAU]	53.14	8	8	44	207	22.3979	9.72998	1.04556	1.01087	1.08274	1.04639	1.01435	0.981303	0.983309	0.992989	1.05378	0.0841079	0.18528
A0A380E485	Proline dehydrogenase (Proline oxidase)	fadM_1	Proline dehydrogenase (Proline oxidase) OS=Staphylococcus aureus OX=1280 GN=fadM_1 PE=4 SV=1 - [A0A380E485_STAAU]	38.15	1	7	35	173	20.3415	7.31299	0.864356	1.36142	1.25866	1.16148	0.775471	0.945404	0.830313	0.850396	1.36581	0.123001	0.242042
A0A0H3JZK2	VOC domain-containing protein	SAV1509	VOC domain-containing protein OS=Staphylococcus aureus (strain Mu50 / ATCC 700699) OX=158878 GN=SAV1509 PE=4 SV=1 - [A0A0H3JZK2_STAAM]	65.85	6	6	26	123	13.8828	4.44971	0.90287	0.83445	0.927657	0.888326	0.848217	0.925929	0.888356	0.887501	1.00093	0.982709	0.990582
A0A0U1MQY0	Peptide chain release factor 1	prfA	Peptide chain release factor 1 OS=Staphylococcus aureus OX=1280 GN=prfA PE=3 SV=1 - [A0A0U1MQY0_STAAU]	37.99	1	13	43	358	40.2983	4.90674	1.03223	0.980842	1.04679	1.01995	1.03725	1.00863	1.01789	1.02126	0.998722	0.954947	0.972681
A0A0U1MDU3	Peptide chain release factor 1	prfA	Peptide chain release factor 1 OS=Staphylococcus aureus OX=1280 GN=prfA PE=3 SV=1 - [A0A0U1MDU3_STAAU]	38.27	1	13	41	358	40.3954	4.90674	1.0831	1.30751	1.18016	1.19026	0.823585	1.16904	1.10418	1.03227	1.15305	0.272738	0.42061
A0A1Q8DDC8	Alkyl hydroperoxide reductase subunit F	BSZ10_08350	Alkyl hydroperoxide reductase subunit F OS=Staphylococcus aureus OX=1280 GN=BSZ10_08350 PE=4 SV=1 - [A0A1Q8DDC8_STAAU]	19.33	1	7	31	507	54.6938	4.75439	0.934635	1.02666	1.09005	1.01712	1.10227	1.11087	1.20488	1.13934	0.892724	0.0937303	0.199074
A0A0H3JRV1	Similar to hydrolase (HAD superfamily)	SAV1593	Similar to hydrolase (HAD superfamily) OS=Staphylococcus aureus (strain Mu50 / ATCC 700699) OX=158878 GN=SAV1593 PE=4 SV=1 - [A0A0H3JRV1_STAAM]	45.88	10	10	40	194	22.4493	5.49072	1.067	1.00515	1.02022	1.03079	1.00651	1.01908	0.977488	1.00103	1.02973	0.253344	0.398497
A0A0H3JS23	Phenylalanine--tRNA ligase beta subunit	SAV1742	Phenylalanine--tRNA ligase beta subunit OS=Staphylococcus aureus (strain Mu50 / ATCC 700699) OX=158878 GN=SAV1742 PE=3 SV=1 - [A0A0H3JS23_STAAM]	62.12	10	11	43	198	21.676	4.81787	1.02429	0.996704	0.989141	1.00338	1.0382	1.05109	1.01763	1.03564	0.968848	0.0894911	0.193355
A0A0U1N017	Valine--tRNA ligase	valS	Valine--tRNA ligase OS=Staphylococcus aureus OX=1280 GN=valS PE=3 SV=1 - [A0A0U1N017_STAAU]	30.14	1	24	60	876	101.646	5.13525	1.09337	0.963866	1.05506	1.03743	1.04616	1.05335	1.11176	1.07043	0.969174	0.491916	0.627435
A0A0H3K0H1	Purine nucleoside phosphorylase DeoD-type	deoD	Purine nucleoside phosphorylase DeoD-type OS=Staphylococcus aureus (strain Mu50 / ATCC 700699) OX=158878 GN=deoD PE=3 SV=1 - [A0A0H3K0H1_STAAM]	40.25	6	6	26	236	25.8918	4.95752	1.03031	1.074	1.04365	1.04932	1.05163	1.06957	1.12019	1.08046	0.971178	0.268552	0.415652
A0A0U1MGB0	Putative lipoprotein	BN1321_180031	Putative lipoprotein OS=Staphylococcus aureus OX=1280 GN=BN1321_180031 PE=4 SV=1 - [A0A0U1MGB0_STAAU]	55.37	22	22	91	242	28.4014	6.75635	0.841303	0.826038	0.812061	0.826467	0.879896	0.815851	0.788454	0.828067	0.998068	0.957742	0.9744
A0A380EKN1	Dihydrolipoamide acetyltransferase component of pyruvate dehydrogenase complex	bmfBB	Dihydrolipoamide acetyltransferase component of pyruvate dehydrogenase complex OS=Staphylococcus aureus OX=1280 GN=bmfBB PE=3 SV=1 - [A0A380EKN1_STAAU]	21.1	9	9	29	365	39.8841	5.37646	1.01875	0.978202	1.00205	0.999664	0.990985	0.976089	1.01604	0.994372	1.00532	0.7653	0.847816
A0A0D1HXU0	Putative heme-dependent peroxidase QU38_09945	QU38_09945	Putative heme-dependent peroxidase QU38_09945 OS=Staphylococcus aureus subsp. aureus OX=46170 GN=QU38_09945 PE=3 SV=1 - [A0A0D1HXU0_STAAU]	35.6	6	7	38	250	29.3714	5.26221	1.07279	1.11229	1.05271	1.07926	1.06136	1.05883	1.02877	1.04965	1.02821	0.220158	0.361224
A0A0D1JPH9	TelA-like protein	QU38_13445	TelA-like protein OS=Staphylococcus aureus subsp. aureus OX=46170 GN=QU38_13445 PE=3 SV=1 - [A0A0D1JPH9_STAAU]	48.15	19	19	55	378	43.3225	6.27783	0.978692	1.01374	0.908198	0.966878	1.02757	1.06756	1.07295	1.05603	0.915582	0.0595211	0.14386
A0A2S6D267	Uncharacterized protein	CV021_13925	Uncharacterized protein OS=Staphylococcus aureus OX=1280 GN=CV021_13925 PE=4 SV=1 - [A0A2S6D267_STAAU]	25.14	4	4	25	175	19.3442	9.62744	1.00551	0.961239	1.00393	0.990227	0.9356	1.0135	1.02008	0.989728	1.0005	0.987829	0.992935
A0A380EFH8	NAD-specific glutamate dehydrogenase	gluD_2	NAD-specific glutamate dehydrogenase OS=Staphylococcus aureus OX=1280 GN=gluD_2 PE=3 SV=1 - [A0A380EFH8_STAAU]	65.54	1	8	40	177	19.1287	4.80518	1.11745	1.43991	0.876934	1.14477	1.07571	1.07882	1.04125	1.06526	1.07463	0.65228	0.759928
A0A1D5A209	Universal stress protein family	SAMEA1708664_01538	Universal stress protein family OS=Staphylococcus aureus OX=1280 GN=SAMEA1708664_01538 PE=4 SV=1 - [A0A1D5A209_STAAU]	89.47	1	4	23	57	6.27118	5.17334	0.944479	1.09369	0.850958	0.963043	0.920943	1.0619	1.03653	1.00646	0.956862	0.628287	0.743722
A0A0H3JQ92	ATP-binding cassette transporter A	SAV0643	ATP-binding cassette transporter A OS=Staphylococcus aureus (strain Mu50 / ATCC 700699) OX=158878 GN=SAV0643 PE=4 SV=1 - [A0A0H3JQ92_STAAM]	20.7	13	13	50	575	64.0103	6.82959	0.719279	0.713155	0.726443	0.719626	0.846336	0.837923	0.735802	0.806687	0.892075	0.0714804	0.162829
A6QES8	Transcriptional regulator SarA	sarA	Transcriptional regulator SarA OS=Staphylococcus aureus (strain Newman) OX=426430 GN=sarA PE=1 SV=1 - [SARA_STAAE]	79.03	2	12	47	124	14.7088	8.06006	1.07323	1.02548	1.0429	1.0472	1.03173	1.02922	0.946646	1.00253	1.04456	0.225935	0.367305
A0A1D5ACH6	30S ribosomal protein S5	rpsE	30S ribosomal protein S5 OS=Staphylococcus aureus OX=1280 GN=rpsE PE=4 SV=1 - [A0A1D5ACH6_STAAU]	94.37	1	6	29	71	7.35498	8.57275	0.97917	1.21386	1.15274	1.11526	1.01253	1.01153	0.926926	0.983659	1.13378	0.157562	0.289286
A0A0H3JY32	Putative pit accessory protein	SAV0663	Putative pit accessory protein OS=Staphylococcus aureus (strain Mu50 / ATCC 700699) OX=158878 GN=SAV0663 PE=4 SV=1 - [A0A0H3JY32_STAAM]	51.22	10	10	33	205	23.7227	4.71631	1.0098	0.940213	0.943655	0.964556	1.01908	1.02175	0.926084	0.988971	0.975314	0.562924	0.689889
A0A1D5ABI2	50S ribosomal protein L6	rplF	50S ribosomal protein L6 OS=Staphylococcus aureus OX=1280 GN=rplF PE=3 SV=1 - [A0A1D5ABI2_STAAU]	76.92	1	8	40	104	11.4872	9.61279	0.983703	1.00474	1.27469	1.08771	1.03206	1.02918	0.902845	0.988026	1.10089	0.387599	0.530099
A0A0U1MMK6	ATP-dependent Clp protease ATP-binding subunit ClpX	clpX	ATP-dependent Clp protease ATP-binding subunit ClpX OS=Staphylococcus aureus OX=1280 GN=clpX PE=3 SV=1 - [A0A0U1MMK6_STAAU]	34.29	12	14	44	420	46.2548	4.62744	1.02792	1.06784	1.03839	1.04472	1.012	1.03565	1.04755	1.03173	1.01258	0.45933	0.596906
Q2YXI4	Acyl carrier protein	acpP	Acyl carrier protein OS=Staphylococcus aureus (strain bovine RF122 / ET3-1) OX=273036 GN=acpP PE=3 SV=1 - [ACP_STAAB]	50.65	4	6	120	77	8.54417	4.11963	0.939435	0.895462	0.913104	0.916	0.933867	0.968429	1.02244	0.974911	0.939574	0.109943	0.223
Q1XG25	Uncharacterized protein	SAP003	Uncharacterized protein OS=Staphylococcus aureus OX=1280 GN=SAP003 PE=4 SV=1 - [Q1XG25_STAAU]	32.17	9	9	43	230	26.0554	9.15869	1.22129	1.27321	1.04081	1.17844	1.2388	1.36432	1.98666	1.52993	0.770255	0.219572	0.360725
A0A266CLW3	Acetyl-CoA synthetase	BTN44_15760	Acetyl-CoA synthetase OS=Staphylococcus aureus OX=1280 GN=BTN44_15760 PE=4 SV=1 - [A0A266CLW3_STAAU]	29.51	17	17	53	532	59.7113	5.74463	1.01366	1.03498	1.02185	1.0235	1.00386	1.02778	1.04175	1.02446	0.999057	0.942953	0.965985
A0A077VJX6	Deblocking aminopeptidase	ysdC_2	Deblocking aminopeptidase OS=Staphylococcus aureus OX=1280 GN=ysdC_2 PE=3 SV=1 - [A0A077VJX6_STAAU]	34.11	11	11	31	343	37.804	5.43994	1.05867	1.09371	1.06057	1.07098	1.05509	1.07281	1.02853	1.05214	1.01791	0.334303	0.480238
A0A4U0BUI1	CPBP family intramembrane metalloprotease SdpC	sdpC	CPBP family intramembrane metalloprotease SdpC OS=Staphylococcus aureus subsp. aureus OX=46170 GN=sdpC PE=4 SV=1 - [A0A4U0BUI1_STAAU]	23.39	6	6	17	419	46.755	5.07178	1.07889	0.968124	1.10305	1.05002	1.01355	1.01737	0.987586	1.00617	1.04358	0.361256	0.506042
A0A4P9B3U7	Permease	E1948_00995	Permease OS=Staphylococcus aureus OX=1280 GN=E1948_00995 PE=4 SV=1 - [A0A4P9B3U7_STAAU]	13.22	6	6	26	484	50.6063	8.86572	0.768822	0.675122	0.703406	0.715783	0.853083	0.768203	0.706829	0.776038	0.922355	0.300168	0.446806
A0A380DUK2	Acetolactate synthase, catabolic	alsS_3	Acetolactate synthase, catabolic OS=Staphylococcus aureus OX=1280 GN=alsS_3 PE=4 SV=1 - [A0A380DUK2_STAAU]	24.72	1	7	32	271	30.6317	5.19873	0.92168	1.04193	0.779384	0.914331	1.29833	1.01329	1.14644	1.15268	0.793219	0.100358	0.208819
A0A2S6DE36	30S ribosomal protein S7 (Fragment)	CSC87_16600	30S ribosomal protein S7 (Fragment) OS=Staphylococcus aureus OX=1280 GN=CSC87_16600 PE=4 SV=1 - [A0A2S6DE36_STAAU]	51.06	1	4	20	94	10.7907	10.0669	0.995098	1.21198	1.0188	1.07529	0.930465	1.01929	1.01704	0.988934	1.08732	0.311729	0.458589
A0A380E4T9	Cytosolic protein	NCTC5664_04037	Cytosolic protein OS=Staphylococcus aureus OX=1280 GN=NCTC5664_04037 PE=4 SV=1 - [A0A380E4T9_STAAU]	51.02	2	2	20	49	5.90005	4.71631	1.00211	0.838383	0.919502	0.919999	0.752528	0.865883	0.87567	0.83136	1.10662	0.223618	0.365024
Q2FF21	ATP synthase subunit delta	atpH	ATP synthase subunit delta OS=Staphylococcus aureus (strain USA300) OX=367830 GN=atpH PE=3 SV=1 - [ATPD_STAA3]	42.46	8	8	35	179	20.4858	6.59521	0.922745	0.930484	0.975576	0.942935	0.950415	0.985048	0.969796	0.96842	0.973684	0.256784	0.40298
A0A0E1VX56	3-methyl-2-oxobutanoate hydroxymethyltransferase	panB	3-methyl-2-oxobutanoate hydroxymethyltransferase OS=Staphylococcus aureus subsp. aureus USA300_TCH959 OX=450394 GN=panB PE=3 SV=1 - [A0A0E1VX56_STAA3]	47.79	11	11	23	272	29.2141	5.80811	1.07694	1.08055	1.0259	1.06113	1.04235	1.04752	1.03849	1.04279	1.01759	0.361935	0.50633
A0A1Q8DHH8	Formate dehydrogenase subunit alpha	BSZ10_00245	Formate dehydrogenase subunit alpha OS=Staphylococcus aureus OX=1280 GN=BSZ10_00245 PE=4 SV=1 - [A0A1Q8DHH8_STAAU]	6.91	1	8	45	984	110.959	5.0083	0.842151	0.87576	1.03825	0.918719	0.928461	0.897029	1.03744	0.95431	0.962705	0.655666	0.762626
Q2FF59	Serine-protein kinase RsbW	rsbW	Serine-protein kinase RsbW OS=Staphylococcus aureus (strain USA300) OX=367830 GN=rsbW PE=3 SV=1 - [RSBW_STAA3]	59.75	8	8	30	159	17.9101	4.81787	0.969474	1.01685	0.936584	0.974303	0.945727	0.966517	0.952935	0.95506	1.02015	0.468978	0.606496
Q2G235	Nicotinate phosphoribosyltransferase	SAOUHSC_02133	Nicotinate phosphoribosyltransferase OS=Staphylococcus aureus (strain NCTC 8325) OX=93061 GN=SAOUHSC_02133 PE=3 SV=1 - [Q2G235_STAA8]	37.29	2	16	33	480	54.7627	6.03662	1.04122	0.942788	0.994901	0.992971	0.995932	1.0243	1.02935	1.01653	0.976828	0.479996	0.615166
A0A0H3JRW3	Uncharacterized protein	SAV1752	Uncharacterized protein OS=Staphylococcus aureus (strain Mu50 / ATCC 700699) OX=158878 GN=SAV1752 PE=4 SV=1 - [A0A0H3JRW3_STAAM]	47.86	9	9	42	140	15.7251	8.89502	0.932385	0.933358	0.905729	0.923824	0.904968	0.85917	0.850273	0.87147	1.06008	0.0527008	0.132933
A0A077UI81	General stress protein, Gls24 family	ERS140147_00161	General stress protein, Gls24 family OS=Staphylococcus aureus OX=1280 GN=ERS140147_00161 PE=4 SV=1 - [A0A077UI81_STAAU]	57.26	6	6	19	124	13.419	6.06201	1.07921	1.05624	1.00729	1.04758	1.04904	1.00033	0.994307	1.01456	1.03255	0.294349	0.440838
A0A0U3SB27	Protein A (Fragment)		Protein A (Fragment) OS=Staphylococcus aureus OX=1280 PE=4 SV=1 - [A0A0U3SB27_STAAU]	53.42	1	4	31	73	7.82171	4.64014	1.06001	1.10682	1.06735	1.07806	1.02916	1.0477	1.29402	1.12363	0.959441	0.626518	0.742449
A0A0D1HGY1	PTS system glucose-specific transporter subunit IICBA	QU38_16450	PTS system glucose-specific transporter subunit IICBA OS=Staphylococcus aureus subsp. aureus OX=46170 GN=QU38_16450 PE=4 SV=1 - [A0A0D1HGY1_STAAU]	14.83	9	10	38	688	74.3403	6.20166	1.15233	1.09195	1.16415	1.13614	1.08633	1.09686	1.13516	1.10612	1.02714	0.325838	0.471243
D2J977	Uncharacterized protein	SAP051B_002	Uncharacterized protein OS=Staphylococcus aureus OX=1280 GN=SAP051B_002 PE=4 SV=1 - [D2J977_STAAU]	44.64	10	10	56	168	18.5498	9.0708	1.04596	1.47897	1.1553	1.22674	0.794818	0.773181	1.10468	0.890893	1.37698	0.116904	0.232828
A6U3U2	30S ribosomal protein S9	rpsI	30S ribosomal protein S9 OS=Staphylococcus aureus (strain JH1) OX=359787 GN=rpsI PE=3 SV=1 - [RS9_STAA2]	56.15	5	5	21	130	14.6068	10.5649	1.11461	1.01365	1.15335	1.09387	1.05169	0.995931	0.969757	1.00579	1.08757	0.141289	0.267149
A0A0D1JP30	Malonyl CoA-acyl carrier protein transacylase	QU38_12485	Malonyl CoA-acyl carrier protein transacylase OS=Staphylococcus aureus subsp. aureus OX=46170 GN=QU38_12485 PE=3 SV=1 - [A0A0D1JP30_STAAU]	34.74	9	9	25	308	33.597	4.90674	1.00027	1.04951	1.0629	1.03756	1.03002	1.05506	1.07545	1.05351	0.984862	0.528476	0.661058
A0A380DKQ8	Staphylococcal accessory regulator A (SarA)	sarA	Staphylococcal accessory regulator A (SarA) OS=Staphylococcus aureus OX=1280 GN=sarA PE=3 SV=1 - [A0A380DKQ8_STAAU]	82.35	1	11	41	85	10.2435	8.88037	1.1623	1.46842	1.06591	1.23221	0.780264	0.986024	0.877849	0.881379	1.39805	0.0602565	0.145145
Q2FZP9	Putative phosphoesterase SAOUHSC_00951	SAOUHSC_00951	Putative phosphoesterase SAOUHSC_00951 OS=Staphylococcus aureus (strain NCTC 8325) OX=93061 GN=SAOUHSC_00951 PE=3 SV=1 - [Y951_STAA8]	50.89	9	9	34	169	19.3139	5.18604	0.957499	0.902524	0.947698	0.935907	1.02605	0.994036	0.965636	0.99524	0.940383	0.0711742	0.162618
A0A1Q8DH93	1-pyrroline-5-carboxylate dehydrogenase	rocA	1-pyrroline-5-carboxylate dehydrogenase OS=Staphylococcus aureus OX=1280 GN=rocA PE=3 SV=1 - [A0A1Q8DH93_STAAU]	13.62	1	9	49	514	56.5546	4.98291	0.99458	0.94696	1.00799	0.983176	1.13322	0.925796	0.883815	0.980942	1.00228	0.978878	0.988584
A0A0H3JZC9	Uncharacterized protein	SAV1331	Uncharacterized protein OS=Staphylococcus aureus (strain Mu50 / ATCC 700699) OX=158878 GN=SAV1331 PE=4 SV=1 - [A0A0H3JZC9_STAAM]	25.09	3	5	21	267	29.8036	4.70361	1.05742	1.00548	1.02805	1.03032	0.993112	0.972379	1.04269	1.00273	1.02752	0.343674	0.488508
A0A346FYD6	Elastin-binding protein	ebpS-v	Elastin-binding protein OS=Staphylococcus aureus OX=1280 GN=ebpS-v PE=4 SV=1 - [A0A346FYD6_STAAU]	26.46	1	11	39	427	47.3142	6.02393	0.92243	0.8828	0.923696	0.909642	0.926844	1.09942	1.05866	1.02831	0.8846	0.0919891	0.196765
A0A4P9BRW4	Phenylalanine--tRNA ligase subunit alpha	pheS	Phenylalanine--tRNA ligase subunit alpha OS=Staphylococcus aureus OX=1280 GN=pheS PE=4 SV=1 - [A0A4P9BRW4_STAAU]	36.36	15	15	42	352	40.0801	5.8335	1.07228	1.02487	1.07096	1.05604	1.00948	1.02731	1.01999	1.01893	1.03642	0.0867147	0.189655
A7X145	50S ribosomal protein L32	rpmF	50S ribosomal protein L32 OS=Staphylococcus aureus (strain Mu3 / ATCC 700698) OX=418127 GN=rpmF PE=3 SV=1 - [RL32_STAA1]	50.88	2	2	16	57	6.48027	10.0083	0.998669	1.02545	0.962534	0.99555	0.925394	1.03054	1.04171	0.999214	0.996332	0.933547	0.961877
A0A4T0WQ62	Cell division protein SepF	sepF	Cell division protein SepF OS=Staphylococcus aureus subsp. aureus 21204 OX=904733 GN=sepF PE=4 SV=1 - [A0A4T0WQ62_STAAU]	42.93	8	8	25	184	20.6731	5.05908	0.950136	0.951274	0.878977	0.926796	0.963859	1.00326	0.991444	0.986188	0.939776	0.0894081	0.193355
A0A090LVU9	Signal recognition particle protein	ffh	Signal recognition particle protein OS=Staphylococcus aureus OX=1280 GN=ffh PE=3 SV=1 - [A0A090LVU9_STAAU]	36.26	17	17	42	455	50.6725	9.30518	1.03545	0.990868	1.04854	1.02495	0.992245	0.9765	0.973283	0.980676	1.04515	0.0739836	0.167108
A0A0H3JS80	Hit-like protein involved in cell-cycle regulation	hit	Hit-like protein involved in cell-cycle regulation OS=Staphylococcus aureus (strain Mu50 / ATCC 700699) OX=158878 GN=hit PE=4 SV=1 - [A0A0H3JS80_STAAM]	70.71	1	9	34	140	15.935	5.03369	1.09617	0.998988	1.07249	1.05588	1.06368	1.04261	1.05565	1.05398	1.0018	0.952358	0.971432
A0A380E2R0	NUDIX hydrolase	NCTC5664_03666	NUDIX hydrolase OS=Staphylococcus aureus OX=1280 GN=NCTC5664_03666 PE=4 SV=1 - [A0A380E2R0_STAAU]	55.98	10	10	38	184	20.6642	4.76709	0.873636	0.84149	0.912209	0.875779	0.817406	0.85155	0.841276	0.836744	1.04665	0.162165	0.294228
Q2FHX4	UPF0637 protein SAUSA300_1006	SAUSA300_1006	UPF0637 protein SAUSA300_1006 OS=Staphylococcus aureus (strain USA300) OX=367830 GN=SAUSA300_1006 PE=3 SV=1 - [Y1006_STAA3]	44.61	9	9	33	204	24.0042	8.76318	1.05269	1.04828	1.02641	1.04246	1.03728	1.0048	0.989972	1.01069	1.03144	0.120708	0.238408
A0A077UZL4	Aminoacyltransferase FemB	femB	Aminoacyltransferase FemB OS=Staphylococcus aureus OX=1280 GN=femB PE=4 SV=1 - [A0A077UZL4_STAAU]	32.46	11	13	38	419	49.6436	5.78271	1.04335	0.979188	1.0051	1.00921	0.989719	0.99962	1.0245	1.00461	1.00458	0.839768	0.895892
A0A077UL97	UPF0473 protein ERS140147_00959	ERS140147_00959	UPF0473 protein ERS140147_00959 OS=Staphylococcus aureus OX=1280 GN=ERS140147_00959 PE=3 SV=1 - [A0A077UL97_STAAU]	41.18	3	3	49	102	11.9555	3.9165	1.06107	0.95461	1.07213	1.02927	0.863464	0.944377	0.963007	0.923616	1.11439	0.0941713	0.199438
A0A0U1MZR2	Probable endonuclease 4	nfo	Probable endonuclease 4 OS=Staphylococcus aureus OX=1280 GN=nfo PE=3 SV=1 - [A0A0U1MZR2_STAAU]	48.65	14	14	44	296	33.1378	5.87158	1.0417	1.02136	1.0076	1.02355	1.04515	1.04022	1.0215	1.03562	0.988343	0.380064	0.524489
A0A4S5B8S6	Tyrosine--tRNA ligase	E8D36_09560	Tyrosine--tRNA ligase OS=Staphylococcus aureus OX=1280 GN=E8D36_09560 PE=4 SV=1 - [A0A4S5B8S6_STAAU]	33.57	2	13	28	420	47.5681	5.46533	1.05618	0.962605	0.970832	0.996539	0.99887	0.993636	1.09537	1.02929	0.968181	0.503423	0.63755
A0A4P9B8F5	D-alanine--D-alanine ligase	E1948_10985	D-alanine--D-alanine ligase OS=Staphylococcus aureus OX=1280 GN=E1948_10985 PE=4 SV=1 - [A0A4P9B8F5_STAAU]	23.6	10	12	39	356	40.1953	5.0083	0.990625	0.991685	1.00279	0.995035	0.983738	1	0.988214	0.990651	1.00443	0.519643	0.652625
A0A0H2WZY1	Glycosyl transferase, group 2 family protein	SACOL0243	Glycosyl transferase, group 2 family protein OS=Staphylococcus aureus (strain COL) OX=93062 GN=SACOL0243 PE=4 SV=1 - [A0A0H2WZY1_STAAC]	34.21	19	19	40	573	66.1712	7.1665	0.943047	0.945392	0.921886	0.936775	0.954255	0.951279	0.925871	0.943802	0.992554	0.580609	0.704837
A0A1Q8DB29	Threonine--tRNA ligase	thrS	Threonine--tRNA ligase OS=Staphylococcus aureus OX=1280 GN=thrS PE=3 SV=1 - [A0A1Q8DB29_STAAU]	18.76	2	11	32	645	74.6443	5.33838	0.917821	0.956975	1.13926	1.00469	0.938693	1.0344	0.978356	0.983817	1.02121	0.791009	0.8659
A0A2C6MNP9	Molybdopterin molybdenumtransferase	EP54_10170	Molybdopterin molybdenumtransferase OS=Staphylococcus aureus OX=1280 GN=EP54_10170 PE=3 SV=1 - [A0A2C6MNP9_STAAU]	35.8	13	13	37	419	45.0185	5.77002	1.05148	1.06048	1.04621	1.05273	1.06662	1.04961	1.03144	1.04922	1.00334	0.765602	0.847816
D4N2Z5	FemA	femA	FemA OS=Staphylococcus aureus OX=1280 GN=femA PE=4 SV=1 - [D4N2Z5_STAAU]	29.29	1	12	29	420	49.1499	7.94287	0.887494	0.895287	1.05586	0.946214	0.915584	0.93533	1.08759	0.979501	0.966017	0.688661	0.788147
A0A0E1VS63	50S ribosomal protein L19 (Fragment)	rplS	50S ribosomal protein L19 (Fragment) OS=Staphylococcus aureus subsp. aureus USA300_TCH959 OX=450394 GN=rplS PE=3 SV=1 - [A0A0E1VS63_STAA3]	40	6	6	34	115	13.1975	11.3999	0.998738	0.968564	1.00738	0.991561	1.02061	0.979384	0.975055	0.991682	0.999878	0.995139	0.997004
A0A2C9TQD3	Bifunctional (P)ppGpp synthetase/guanosine-3',5'-bis(Diphosphate) 3'-pyrophosphohydrolase	BTN44_03990	Bifunctional (P)ppGpp synthetase/guanosine-3',5'-bis(Diphosphate) 3'-pyrophosphohydrolase OS=Staphylococcus aureus OX=1280 GN=BTN44_03990 PE=3 SV=1 - [A0A2C9TQD3_STAAU]	23.87	19	19	45	729	83.6416	8.30908	0.993845	0.973598	0.949276	0.97224	0.979888	0.970541	0.972321	0.97425	0.997936	0.886307	0.928312
A0A0D1H2Z4	Uncharacterized protein	FAF14_08060	Uncharacterized protein OS=Staphylococcus aureus subsp. aureus OX=46170 GN=FAF14_08060 PE=4 SV=1 - [A0A0D1H2Z4_STAAU]	67.68	5	5	27	99	11.3358	5.46533	0.949474	0.944058	0.937012	0.943515	0.957117	1.02295	0.988761	0.989608	0.953423	0.0757896	0.170646
P21222	30 kDa neutral phosphatase (Fragment)		30 kDa neutral phosphatase (Fragment) OS=Staphylococcus aureus OX=1280 PE=1 SV=2 - [NP30_STAAU]	54.29	1	2	15	35	3.76575	8.73389	0.846072	0.562116	0.711169	0.706452	0.925491	0.858904	0.868894	0.884429	0.798766	0.103172	0.212323
A0A0E1APM1	Fibronectin binding protein FnbA	fnbA	Fibronectin binding protein FnbA OS=Staphylococcus aureus subsp. aureus Z172 OX=1406863 GN=fnbA PE=4 SV=1 - [A0A0E1APM1_STAAU]	15.41	13	14	34	967	106.169	4.67822	1.36813	1.23172	1.37579	1.32522	1.08517	1.09617	1.27622	1.15252	1.14984	0.0901374	0.194163
A0A0D1JP55	ATP-dependent protease ATPase subunit HslU	hslU	ATP-dependent protease ATPase subunit HslU OS=Staphylococcus aureus subsp. aureus OX=46170 GN=hslU PE=3 SV=1 - [A0A0D1JP55_STAAU]	22.7	12	12	34	467	52.2824	5.31299	0.994102	1.01266	1.00649	1.00442	0.979476	0.981484	1.00258	0.987846	1.01678	0.145523	0.273114
A0A4S5BE71	DivIVA domain-containing protein	E8D36_06270	DivIVA domain-containing protein OS=Staphylococcus aureus OX=1280 GN=E8D36_06270 PE=4 SV=1 - [A0A4S5BE71_STAAU]	49.48	8	8	31	194	22.2532	4.97021	1.02852	0.945704	0.996703	0.990308	0.979221	0.99375	0.9632	0.978724	1.01184	0.675307	0.777629
A0A0D1GA35	M42 family peptidase	FAF14_05300	M42 family peptidase OS=Staphylococcus aureus subsp. aureus OX=46170 GN=FAF14_05300 PE=3 SV=1 - [A0A0D1GA35_STAAU]	30.17	8	8	25	358	39.7302	5.49072	1.04077	1.06411	1.05689	1.05392	1.03094	1.04328	1.01076	1.02832	1.02489	0.094324	0.199564
A0A077VHV4	Transcription termination/antitermination protein NusG	nusG	Transcription termination/antitermination protein NusG OS=Staphylococcus aureus OX=1280 GN=nusG PE=3 SV=1 - [A0A077VHV4_STAAU]	48.35	9	9	20	182	20.6507	5.10986	1.02456	0.993473	0.986426	1.00149	1.04976	1.02526	1.0629	1.04597	0.957471	0.0506212	0.129569
A0A0D3Q6Z6	Chromosome partition protein Smc	smc	Chromosome partition protein Smc OS=Staphylococcus aureus OX=1280 GN=smc PE=3 SV=1 - [A0A0D3Q6Z6_STAAU]	20.2	29	29	49	1188	136.665	5.47803	1.03397	0.99978	1.04695	1.0269	1.01501	1.02715	1.01585	1.01934	1.00742	0.631882	0.745502
A0A1Q8DDL3	Cysteine synthase	BSZ10_07795	Cysteine synthase OS=Staphylococcus aureus OX=1280 GN=BSZ10_07795 PE=3 SV=1 - [A0A1Q8DDL3_STAAU]	27.1	1	6	22	310	32.9451	5.35107	0.81037	0.919643	0.911782	0.880598	0.882752	1.02146	1.17709	1.0271	0.857363	0.186545	0.326797
A0A380E5H5	Aldo/keto reductase family protein	yvgN_2	Aldo/keto reductase family protein OS=Staphylococcus aureus OX=1280 GN=yvgN_2 PE=4 SV=1 - [A0A380E5H5_STAAU]	29.96	1	10	33	277	31.3928	5.05908	0.830077	0.975088	1.02521	0.943458	0.835799	0.791098	0.800828	0.809242	1.16585	0.0891478	0.193003
P0C426	D-alanyl carrier protein	dltC	D-alanyl carrier protein OS=Staphylococcus aureus OX=1280 GN=dltC PE=3 SV=1 - [DLTC_STAAU]	43.59	3	3	31	78	9.05757	4.03076	0.965219	0.829709	0.917653	0.904194	0.964636	1.20063	1.17556	1.11361	0.811949	0.0687924	0.158906
A0A1L1K2T4	Accessory gene regulator protein A	agrA	Accessory gene regulator protein A OS=Staphylococcus aureus OX=1280 GN=agrA PE=4 SV=1 - [A0A1L1K2T4_STAAU]	38.43	10	10	32	255	29.9251	5.8335	0.724362	0.657654	0.612001	0.664673	0.879313	0.861228	0.710551	0.817031	0.813522	0.0718608	0.163379
A7X5F0	30S ribosomal protein S17	rpsQ	30S ribosomal protein S17 OS=Staphylococcus aureus (strain Mu3 / ATCC 700698) OX=418127 GN=rpsQ PE=3 SV=1 - [RS17_STAA1]	47.13	4	4	27	87	10.1685	9.75928	0.932304	0.963523	0.942207	0.946011	0.991642	0.971285	0.966399	0.976442	0.968835	0.0646147	0.15188
A0A1D4ICL2	Peptidase T	pepT_1	Peptidase T OS=Staphylococcus aureus OX=1280 GN=pepT_1 PE=3 SV=1 - [A0A1D4ICL2_STAAU]	27.94	10	10	28	408	45.8189	4.94482	1.01552	1.0389	1.07545	1.04329	1.04922	1.06317	1.06735	1.05991	0.984317	0.414603	0.554619
A0A2S6DIN8	Alpha-ketoacid dehydrogenase subunit beta (Fragment)	CSC87_16020	Alpha-ketoacid dehydrogenase subunit beta (Fragment) OS=Staphylococcus aureus OX=1280 GN=CSC87_16020 PE=4 SV=1 - [A0A2S6DIN8_STAAU]	17.39	1	2	30	115	12.3205	4.79248	0.966764	1.05954	0.875494	0.967265	1.04654	1.12276	1.07475	1.08135	0.894496	0.118712	0.23577
A0A4S5B818	F0F1 ATP synthase subunit B	E8D36_10665	F0F1 ATP synthase subunit B OS=Staphylococcus aureus OX=1280 GN=E8D36_10665 PE=4 SV=1 - [A0A4S5B818_STAAU]	47.98	6	9	38	173	19.5273	5.10986	1.07986	0.948095	1.05782	1.02859	0.983956	0.945711	0.911877	0.947181	1.08595	0.149837	0.278455
A0A380DEF1	Probable glycine dehydrogenase (decarboxylating) subunit 2	gcvPB	Probable glycine dehydrogenase (decarboxylating) subunit 2 OS=Staphylococcus aureus OX=1280 GN=gcvPB PE=3 SV=1 - [A0A380DEF1_STAAU]	21.59	1	8	29	491	54.8101	5.92236	1.01405	1.11004	1.05236	1.05882	1.04641	1.02666	1.0829	1.05199	1.00649	0.843405	0.898875
A0A2S6D4W8	UvrABC system protein B	uvrB	UvrABC system protein B OS=Staphylococcus aureus OX=1280 GN=uvrB PE=3 SV=1 - [A0A2S6D4W8_STAAU]	31.47	24	24	43	661	76.6143	5.40186	1.02436	1.01986	1.03038	1.02486	1.02381	1.0127	0.999702	1.01207	1.01264	0.167806	0.302065
A0A380DEM0	50S ribosomal protein L3	rplC	50S ribosomal protein L3 OS=Staphylococcus aureus OX=1280 GN=rplC PE=3 SV=1 - [A0A380DEM0_STAAU]	26.48	1	5	38	219	23.5483	9.70068	1.04358	1.0418	0.818401	0.967927	1.16317	0.930953	1.24866	1.11426	0.868671	0.292515	0.439698
A0A0A7W6N4	MecA (Fragment)	mecA	MecA (Fragment) OS=Staphylococcus aureus OX=1280 GN=mecA PE=4 SV=1 - [A0A0A7W6N4_STAAU]	51.3	1	5	16	115	12.8296	8.27979	0.733817	0.606942	0.602586	0.647781	0.681585	0.682737	0.750348	0.70489	0.918982	0.305744	0.452585
A0A229LV44	HIT family protein	C7P97_12530	HIT family protein OS=Staphylococcus aureus OX=1280 GN=C7P97_12530 PE=4 SV=1 - [A0A229LV44_STAAU]	70.71	1	9	31	140	15.934	5.14795	1.07288	1.02519	1.04203	1.0467	1.01302	0.989599	0.937526	0.980049	1.06801	0.064502	0.15188
A0A077URK3	Phosphate acyltransferase	plsX	Phosphate acyltransferase OS=Staphylococcus aureus OX=1280 GN=plsX PE=3 SV=1 - [A0A077URK3_STAAU]	34.45	13	13	50	328	35.3633	6.03662	1.03359	1.04892	1.06354	1.04868	1.04083	1.01402	1.03809	1.03098	1.01717	0.218385	0.359411
Q5HIS8	Single-stranded DNA-binding protein 1	ssb	Single-stranded DNA-binding protein 1 OS=Staphylococcus aureus (strain COL) OX=93062 GN=ssb PE=3 SV=1 - [SSB1_STAAC]	44.31	5	7	22	167	18.5279	5.13525	1.03825	0.978138	1.04647	1.02095	1.04143	1.03838	0.996743	1.02552	0.99555	0.868783	0.916334
A0A380E3P8	UDP-N-acetylglucosamine--N-acetylmuramyl-(Pentapeptide) pyrophosphoryl-undecaprenol N-acetylglucosamine transferase	murG	UDP-N-acetylglucosamine--N-acetylmuramyl-(Pentapeptide) pyrophosphoryl-undecaprenol N-acetylglucosamine transferase OS=Staphylococcus aureus OX=1280 GN=murG PE=4 SV=1 - [A0A380E3P8_STAAU]	37.18	9	9	24	312	35.1858	8.47021	1.04833	0.996021	1.04471	1.02969	0.994945	0.981887	0.968123	0.981652	1.04893	0.06079	0.14561
A0A1Q8DFQ7	Oligoendopeptidase F	BSZ10_03410	Oligoendopeptidase F OS=Staphylococcus aureus OX=1280 GN=BSZ10_03410 PE=3 SV=1 - [A0A1Q8DFQ7_STAAU]	15.61	1	11	38	602	69.9515	5.10986	1.16807	0.926527	1.3098	1.1348	1.04335	0.944488	0.987778	0.991873	1.1441	0.283543	0.429435
P65140	Translation initiation factor IF-3	infC	Translation initiation factor IF-3 OS=Staphylococcus aureus (strain N315) OX=158879 GN=infC PE=1 SV=1 - [IF3_STAAN]	46.29	7	7	27	175	20.2009	9.70068	0.971304	0.938364	0.958291	0.955987	0.961816	0.95261	0.95218	0.955535	1.00047	0.966444	0.980101
A0A0D1JJX4	UvrABC system protein A	uvrA	UvrABC system protein A OS=Staphylococcus aureus subsp. aureus OX=46170 GN=uvrA PE=3 SV=1 - [A0A0D1JJX4_STAAU]	20.89	15	19	33	948	105.288	6.3667	1.00148	0.941011	0.921948	0.954811	1.00263	0.985236	0.980137	0.989334	0.965105	0.238201	0.382547
A0A077UMU7	DEAD-box ATP-dependent RNA helicase CshA	cshA	DEAD-box ATP-dependent RNA helicase CshA OS=Staphylococcus aureus OX=1280 GN=cshA PE=3 SV=1 - [A0A077UMU7_STAAU]	22.92	13	13	35	506	56.8377	9.48096	0.966125	1.01177	1.07129	1.0164	0.958728	0.944214	0.948315	0.950419	1.06942	0.0984791	0.206112
A0A1Q8DEA4	Probable glycine dehydrogenase (decarboxylating) subunit 2	gcvPB	Probable glycine dehydrogenase (decarboxylating) subunit 2 OS=Staphylococcus aureus OX=1280 GN=gcvPB PE=3 SV=1 - [A0A1Q8DEA4_STAAU]	15.65	1	7	28	492	54.8995	5.2876	0.908294	1.09491	1.1714	1.0582	1.03072	0.994761	1.05983	1.02844	1.02894	0.729922	0.818481
A0A2C9THQ3	Uncharacterized protein (Fragment)	EQ90_14570	Uncharacterized protein (Fragment) OS=Staphylococcus aureus OX=1280 GN=EQ90_14570 PE=4 SV=1 - [A0A2C9THQ3_STAAU]	66.67	1	3	13	66	7.46683	4.76709	1.08339	0.995824	0.986319	1.02185	1.10188	0.991212	1.06983	1.05431	0.969213	0.511645	0.646426
A0A1D5A1W7	Ribose-phosphate pyrophosphokinase	prs	Ribose-phosphate pyrophosphokinase OS=Staphylococcus aureus OX=1280 GN=prs PE=4 SV=1 - [A0A1D5A1W7_STAAU]	70.64	1	6	19	109	11.7832	5.05908	1.03208	0.901832	0.817876	0.917261	0.856976	1.03037	0.936226	0.941192	0.974574	0.77965	0.857414
A0A0E1AHS6	Putative flavoprotein	SAZ172_0563	Putative flavoprotein OS=Staphylococcus aureus subsp. aureus Z172 OX=1406863 GN=SAZ172_0563 PE=4 SV=1 - [A0A0E1AHS6_STAAU]	41.49	5	5	21	188	20.9267	6.13818	1.05561	1.11729	0.937395	1.03677	1.12751	1.14941	1.12548	1.13413	0.914152	0.141959	0.267534
A0A133PTH4	PTS system, glucose-specific IIBC component (Fragment)	HMPREF3211_02722	PTS system, glucose-specific IIBC component (Fragment) OS=Staphylococcus aureus OX=1280 GN=HMPREF3211_02722 PE=4 SV=1 - [A0A133PTH4_STAAU]	24.1	10	11	40	664	71.8785	5.92236	1.14981	1.07244	1.07163	1.09796	1.07641	1.03257	1.05595	1.05498	1.04075	0.210538	0.351933
A0A0E1VK14	Branched-chain-amino-acid aminotransferase	ilvE	Branched-chain-amino-acid aminotransferase OS=Staphylococcus aureus subsp. aureus USA300_TCH959 OX=450394 GN=ilvE PE=3 SV=1 - [A0A0E1VK14_STAA3]	41.34	1	13	33	358	40.0125	4.98291	0.99839	0.914351	1.15913	1.02396	0.958245	0.934126	1.00239	0.964919	1.06118	0.472659	0.61015
A0A077UKL2	Two component transcriptional regulator VraR, LuxR family	vraR_2	Two component transcriptional regulator VraR, LuxR family OS=Staphylococcus aureus OX=1280 GN=vraR_2 PE=4 SV=1 - [A0A077UKL2_STAAU]	29.19	2	6	23	209	23.5023	5.68115	0.86345	0.874875	0.929665	0.88933	0.835889	0.867549	0.853988	0.852475	1.04323	0.175232	0.311832
P66107	50S ribosomal protein L20	rplT	50S ribosomal protein L20 OS=Staphylococcus aureus (strain Mu50 / ATCC 700699) OX=158878 GN=rplT PE=3 SV=1 - [RL20_STAAM]	39.83	6	6	40	118	13.6776	11.2534	1.02746	0.951538	1.03167	1.00356	1.02845	0.992259	0.998971	1.00656	0.997015	0.920596	0.954048
A0A1D4IBT9	UDP-N-acetylenolpyruvoylglucosamine reductase	murB	UDP-N-acetylenolpyruvoylglucosamine reductase OS=Staphylococcus aureus OX=1280 GN=murB PE=3 SV=1 - [A0A1D4IBT9_STAAU]	32.9	10	10	31	307	33.7763	5.5542	1.00772	0.963991	0.998869	0.990194	1.0018	0.999966	0.993629	0.998465	0.991716	0.575267	0.700325
A0A380DJZ9	50S ribosomal protein L11	rplK_1	50S ribosomal protein L11 OS=Staphylococcus aureus OX=1280 GN=rplK_1 PE=3 SV=1 - [A0A380DJZ9_STAAU]	52.04	1	6	35	98	10.6988	9.0415	0.986973	0.933192	0.999649	0.973272	1.0416	0.965923	1.04012	1.01588	0.958057	0.256759	0.40298
A8YZL6	Pyridoxal 5'-phosphate synthase subunit PdxT	pdxT	Pyridoxal 5'-phosphate synthase subunit PdxT OS=Staphylococcus aureus (strain USA300 / TCH1516) OX=451516 GN=pdxT PE=3 SV=1 - [PDXT_STAAT]	68.28	11	11	25	186	20.6169	6.03662	1.05441	1.1296	0.963641	1.04922	1.09888	1.13815	1.1703	1.13578	0.92379	0.172842	0.308418
A0A0D6H3B7	KR domain-containing protein	yghA_1	KR domain-containing protein OS=Staphylococcus aureus OX=1280 GN=yghA_1 PE=4 SV=1 - [A0A0D6H3B7_STAAU]	27.3	2	8	21	293	31.7147	4.75439	0.96774	1.03622	0.983264	0.995741	1.03463	0.880097	1.09751	1.00408	0.991696	0.908111	0.944312
Q2FY68	Pyrroline-5-carboxylate reductase	proC	Pyrroline-5-carboxylate reductase OS=Staphylococcus aureus (strain NCTC 8325) OX=93061 GN=proC PE=3 SV=1 - [Q2FY68_STAA8]	46.36	11	11	23	261	28.7405	5.07178	1.00852	1.01353	0.963305	0.995121	1.06728	1.04935	1.02138	1.046	0.951355	0.0709185	0.162414
A3F6G7	Clumping factor A (Fragment)	clfA	Clumping factor A (Fragment) OS=Staphylococcus aureus OX=1280 GN=clfA PE=4 SV=1 - [A3F6G7_STAAU]	17.31	8	8	19	520	55.1255	4.39893	0.699313	0.647735	0.685301	0.67745	0.665929	0.678886	0.646871	0.663895	1.02042	0.493061	0.62852
A0A380DFM3	Fumarate hydratase class II	fumC	Fumarate hydratase class II OS=Staphylococcus aureus OX=1280 GN=fumC PE=3 SV=1 - [A0A380DFM3_STAAU]	20.82	2	6	21	461	50.9117	6.04932	1.04564	1.0337	1.13111	1.07015	1.04252	1.02298	0.99431	1.01994	1.04923	0.210647	0.351933
A0A0D1I974	Biotin carboxylase	QU38_09300	Biotin carboxylase OS=Staphylococcus aureus subsp. aureus OX=46170 GN=QU38_09300 PE=4 SV=1 - [A0A0D1I974_STAAU]	27.27	10	13	29	451	50.0603	5.47803	1.0636	1.00879	1.01995	1.03078	0.987533	0.956507	0.998783	0.980941	1.05081	0.0761954	0.17102
A0A2S6D2C0	Oxygen-dependent choline dehydrogenase	betA	Oxygen-dependent choline dehydrogenase OS=Staphylococcus aureus OX=1280 GN=betA PE=3 SV=1 - [A0A2S6D2C0_STAAU]	37.61	19	19	40	569	63.5838	7.54736	0.958419	0.986341	1.04623	0.996997	0.954238	0.933847	0.941803	0.943296	1.05693	0.113392	0.227102
A0A0E1VJF1	Glycerol-3-phosphate dehydrogenase [NAD(P)+]	gpsA	Glycerol-3-phosphate dehydrogenase [NAD(P)+] OS=Staphylococcus aureus subsp. aureus USA300_TCH959 OX=450394 GN=gpsA PE=3 SV=1 - [A0A0E1VJF1_STAA3]	26.81	11	11	32	332	36.0604	6.32861	1.05395	1.0502	1.02235	1.04217	1.05271	1.06924	1.01879	1.04691	0.995466	0.803819	0.872777
T1Y6P3	Cold shock protein	SAKOR_00796	Cold shock protein OS=Staphylococcus aureus subsp. aureus CN1 OX=1193576 GN=SAKOR_00796 PE=4 SV=1 - [T1Y6P3_STAAU]	98.48	7	9	35	66	7.3695	4.53857	0.846259	0.702663	0.865984	0.804969	0.745086	0.874981	0.908384	0.842817	0.955093	0.625154	0.741656
A0A0E8GCM1	Fibronectin-binding domain-containing protein	BTN44_06670	Fibronectin-binding domain-containing protein OS=Staphylococcus aureus OX=1280 GN=BTN44_06670 PE=4 SV=1 - [A0A0E8GCM1_STAAU]	36.64	20	20	31	565	65.7517	8.73389	1.02152	1.03353	1.04725	1.0341	1.02302	1.00302	1.01508	1.01371	1.02012	0.0967798	0.203752
A0A0D1JWR8	UDP-N-acetylmuramoylalanine--D-glutamate ligase	murD	UDP-N-acetylmuramoylalanine--D-glutamate ligase OS=Staphylococcus aureus subsp. aureus OX=46170 GN=murD PE=3 SV=1 - [A0A0D1JWR8_STAAU]	22.27	10	10	24	449	49.7938	5.71924	1.03744	1.0018	1.01638	1.01854	1.00883	1.01645	1.0038	1.00969	1.00876	0.465404	0.602237
A0A380E4D8	Rhodanese-like domain protein	moeZ	Rhodanese-like domain protein OS=Staphylococcus aureus OX=1280 GN=moeZ PE=4 SV=1 - [A0A380E4D8_STAAU]	49.51	4	4	21	103	11.3107	4.66553	0.87129	0.769037	0.812682	0.81767	0.797965	0.874738	0.826359	0.833021	0.981572	0.700605	0.798398
A0A0D1I6S3	Uncharacterized protein	QU38_13560	Uncharacterized protein OS=Staphylococcus aureus subsp. aureus OX=46170 GN=QU38_13560 PE=3 SV=1 - [A0A0D1I6S3_STAAU]	46.21	7	7	34	145	16.0456	4.53857	0.981612	0.901993	0.994954	0.95952	0.959136	1.03355	1.03453	1.00907	0.950893	0.265216	0.411682
A0A0E0VQI1	ABC transporter ATP-binding protein	ST398NM01_2052	ABC transporter ATP-binding protein OS=Staphylococcus aureus subsp. aureus 71193 OX=1155084 GN=ST398NM01_2052 PE=4 SV=1 - [A0A0E0VQI1_STAA5]	44.14	14	14	30	290	32.9311	7.59131	0.923227	0.936195	0.918809	0.926077	0.940371	0.948985	0.904321	0.931226	0.994471	0.742825	0.829281
A0A380DN40	Ribitol-5-phosphate 2-dehydrogenase	idnD	Ribitol-5-phosphate 2-dehydrogenase OS=Staphylococcus aureus OX=1280 GN=idnD PE=4 SV=1 - [A0A380DN40_STAAU]	31.6	8	9	25	307	34.3095	5.16064	0.962972	0.957396	0.976115	0.965494	1.01125	0.981942	0.987046	0.993413	0.971896	0.0580638	0.141617
A0A0U1MI06	Putative oxidoreductase with thioredoxin domain	yusI	Putative oxidoreductase with thioredoxin domain OS=Staphylococcus aureus OX=1280 GN=yusI PE=3 SV=1 - [A0A0U1MI06_STAAU]	68.64	8	8	40	118	13.533	7.94287	0.925322	1.06122	0.957581	0.981376	1.00349	1.05249	1.03002	1.02867	0.954027	0.336857	0.482287
A0A0D1JK69	D-alanine--D-alanyl carrier protein ligase	dltA	D-alanine--D-alanyl carrier protein ligase OS=Staphylococcus aureus subsp. aureus OX=46170 GN=dltA PE=3 SV=1 - [A0A0D1JK69_STAAU]	26.8	10	10	21	485	54.6086	4.91943	1.12518	1.14384	1.10683	1.12528	1.10754	1.09841	1.04969	1.08521	1.03693	0.12758	0.248085
A0A0D6GYC2	Endoglucanase M	ysdC_1	Endoglucanase M OS=Staphylococcus aureus OX=1280 GN=ysdC_1 PE=3 SV=1 - [A0A0D6GYC2_STAAU]	22.63	7	7	22	358	39.1677	5.37646	1.0888	1.09762	1.06583	1.08408	1.05798	1.08076	1.07667	1.0718	1.01146	0.356345	0.501462
R4X5W9	Putative lipoprotein		Putative lipoprotein OS=Staphylococcus aureus OX=1280 PE=4 SV=1 - [R4X5W9_STAAU]	45.86	10	10	44	181	20.0651	9.14404	0.964871	0.96972	0.998995	0.977862	1.02084	0.983137	1.02946	1.01114	0.967085	0.134431	0.258122
A0A1D4CX17	GTP cyclohydrolase FolE2	folE2_2	GTP cyclohydrolase FolE2 OS=Staphylococcus aureus OX=1280 GN=folE2_2 PE=3 SV=1 - [A0A1D4CX17_STAAU]	42.81	12	12	27	292	33.4598	5.30029	1.06133	1.0488	1.03612	1.04875	1.02797	1.03487	1.00293	1.02193	1.02624	0.0915101	0.196329
X2F7H7	Staphylococcal protein A (Fragment)	spa	Staphylococcal protein A (Fragment) OS=Staphylococcus aureus OX=1280 GN=spa PE=4 SV=1 - [X2F7H7_STAAU]	84.96	2	10	131	113	12.3238	6.25244	1.18039	1.00863	1.15191	1.11365	1.17578	1.16366	1.19008	1.17651	0.946568	0.30666	0.453558
A0A0E0VQU2	Non-specific DNA-binding protein Dps	ST398NM01_2181	Non-specific DNA-binding protein Dps OS=Staphylococcus aureus subsp. aureus 71193 OX=1155084 GN=ST398NM01_2181 PE=3 SV=1 - [A0A0E0VQU2_STAA5]	50.34	5	5	20	147	16.6951	4.729	0.741454	0.952037	0.852742	0.848744	0.948345	1.00601	1.02742	0.993926	0.853931	0.0900952	0.194163
A0A0H2XGP6	PTS system, mannitol specific IIA component	mtlA	PTS system, mannitol specific IIA component OS=Staphylococcus aureus (strain USA300) OX=367830 GN=mtlA PE=4 SV=1 - [A0A0H2XGP6_STAA3]	50.69	5	5	16	144	15.6048	4.43701	0.797715	0.758323	0.782278	0.779438	0.80339	0.895256	0.86196	0.853536	0.913188	0.0641175	0.151412
A0A2I7Y6Y5	3-oxoacyl-[acyl-carrier-protein] synthase 3	fabH	3-oxoacyl-[acyl-carrier-protein] synthase 3 OS=Staphylococcus aureus OX=1280 GN=fabH PE=3 SV=1 - [A0A2I7Y6Y5_STAAU]	46.01	10	10	29	313	33.8279	5.05908	1.04882	1.09634	1.10195	1.08237	1.00214	1.03191	1.05009	1.02804	1.05285	0.0681049	0.157976
A0A3S4NGA2	Transaldolase	tal	Transaldolase OS=Staphylococcus aureus OX=1280 GN=tal PE=4 SV=1 - [A0A3S4NGA2_STAAU]	15.68	1	2	12	236	25.6601	4.69092	0.88914	1.09472	1.15478	1.04621	0.764707	0.956689	1.00871	0.910034	1.14964	0.281262	0.42759
A0A447ZQK4	Uncharacterized N-acetyltransferase NCTC7988_01185	NCTC7988_01185	Uncharacterized N-acetyltransferase NCTC7988_01185 OS=Staphylococcus aureus OX=1280 GN=NCTC7988_01185 PE=3 SV=1 - [A0A447ZQK4_STAAU]	41.1	6	6	28	146	17.0195	4.99561	1.0684	1.0439	1.04747	1.05326	1.04688	1.06387	1.0801	1.06362	0.99026	0.44576	0.583168
A0A0D1G9A5	Aldehyde dehydrogenase	FAF14_11520	Aldehyde dehydrogenase OS=Staphylococcus aureus subsp. aureus OX=46170 GN=FAF14_11520 PE=3 SV=1 - [A0A0D1G9A5_STAAU]	26.36	10	10	18	459	51.7099	7.10791	0.925253	0.981174	0.925504	0.943977	0.900081	0.933742	0.934306	0.92271	1.02305	0.38393	0.526473
A0A0D1H789	Uncharacterized protein	FAF14_10600	Uncharacterized protein OS=Staphylococcus aureus subsp. aureus OX=46170 GN=FAF14_10600 PE=4 SV=1 - [A0A0D1H789_STAAU]	40.26	2	2	9	77	8.86334	4.41162	1.01738	0.996423	0.93291	0.982238	1.02534	0.985858	1.04888	1.02003	0.962952	0.29451	0.440838
A0A2S6DDE3	Penicillin-binding protein	CSC83_09450	Penicillin-binding protein OS=Staphylococcus aureus OX=1280 GN=CSC83_09450 PE=4 SV=1 - [A0A2S6DDE3_STAAU]	21.99	16	16	33	664	73.8872	9.15869	1.01895	0.941748	0.978441	0.979714	0.989071	1.01306	1.04611	1.01608	0.964212	0.260352	0.407085
A0A0D3Q6N2	Signal recognition particle receptor FtsY	ftsY	Signal recognition particle receptor FtsY OS=Staphylococcus aureus OX=1280 GN=ftsY PE=3 SV=1 - [A0A0D3Q6N2_STAAU]	31.01	11	11	24	416	46.5614	4.76709	1.02126	1.03995	0.999319	1.02018	1.07145	1.04974	1.02675	1.04931	0.972232	0.170211	0.304926
A0A0H3JZ77	Putative 2-oxoacid ferredoxin oxidoreductase beta subunit	SAV1290	Putative 2-oxoacid ferredoxin oxidoreductase beta subunit OS=Staphylococcus aureus (strain Mu50 / ATCC 700699) OX=158878 GN=SAV1290 PE=4 SV=1 - [A0A0H3JZ77_STAAM]	17.36	5	5	17	288	31.3116	5.47803	1.13321	1.09857	1.05108	1.09429	1.06648	1.05364	1.048	1.05604	1.03622	0.192463	0.332267
A0A1L1J5B2	Carbamoyl-phosphate synthase small chain	carA	Carbamoyl-phosphate synthase small chain OS=Staphylococcus aureus OX=1280 GN=carA PE=3 SV=1 - [A0A1L1J5B2_STAAU]	19.4	1	7	34	366	40.4906	6.02393	1.06504	1.14581	1.01911	1.07665	1.12438	1.04731	1.00601	1.05923	1.01645	0.748653	0.833612
A0A0H2WZQ7	Lipid II isoglutaminyl synthase (glutamine-hydrolyzing) subunit MurT	murT	Lipid II isoglutaminyl synthase (glutamine-hydrolyzing) subunit MurT OS=Staphylococcus aureus (strain COL) OX=93062 GN=murT PE=1 SV=1 - [MURT_STAAC]	26.09	10	10	24	437	49.1749	6.56592	1.0268	1.03597	1.01776	1.02684	0.956434	0.983996	1.00875	0.983061	1.04454	0.0520802	0.131834
A0A077UJL1	Putative peptidase	pepT_1	Putative peptidase OS=Staphylococcus aureus OX=1280 GN=pepT_1 PE=3 SV=1 - [A0A077UJL1_STAAU]	19.1	1	7	30	377	40.2702	5.45264	0.908826	0.944674	1.0612	0.971565	1.09651	0.949222	0.91925	0.988327	0.98304	0.826223	0.889047
A0A1Q8DCX1	2-oxoglutarate ferredoxin oxidoreductase subunit alpha	BSZ10_09160	2-oxoglutarate ferredoxin oxidoreductase subunit alpha OS=Staphylococcus aureus OX=1280 GN=BSZ10_09160 PE=4 SV=1 - [A0A1Q8DCX1_STAAU]	17.06	1	9	25	586	64.4157	5.64307	1.18653	1.10709	1.28165	1.19176	1.19824	1.00072	1.05767	1.08554	1.09784	0.241934	0.386916
T1YCA7	Phage transcriptional repressor	SAKOR_01979	Phage transcriptional repressor OS=Staphylococcus aureus subsp. aureus CN1 OX=1193576 GN=SAKOR_01979 PE=4 SV=1 - [T1YCA7_STAAU]	39.24	10	10	27	237	27.0009	5.41455	1.0055	1.04426	0.970014	1.00659	1.02869	1.05621	1.05939	1.0481	0.960401	0.15282	0.282526
A0A2S6DNJ9	PDZ domain-containing protein	C7P97_04680	PDZ domain-containing protein OS=Staphylococcus aureus OX=1280 GN=C7P97_04680 PE=3 SV=1 - [A0A2S6DNJ9_STAAU]	33.87	1	18	33	496	55.2252	9.17334	0.966859	1.27847	0.779383	1.00824	0.932224	0.911079	1.18115	1.00815	1.00008	0.99963	1
A0A2S6D972	Succinate dehydrogenase flavoprotein subunit (Fragment)	sdhA	Succinate dehydrogenase flavoprotein subunit (Fragment) OS=Staphylococcus aureus OX=1280 GN=sdhA PE=4 SV=1 - [A0A2S6D972_STAAU]	38.43	1	8	33	242	26.6554	5.31299	1.22773	1.02837	1.04746	1.10119	1.03281	1.03195	1.10341	1.05606	1.04273	0.541962	0.672423
A0A0H3JYP6	Similar to hydrolase, haloacid dehalogenase-like family	SAV0971	Similar to hydrolase, haloacid dehalogenase-like family OS=Staphylococcus aureus (strain Mu50 / ATCC 700699) OX=158878 GN=SAV0971 PE=4 SV=1 - [A0A0H3JYP6_STAAM]	30.29	7	7	13	274	31.6489	5.99854	0.972598	0.953107	1.02267	0.982793	1.0046	1.02958	1.07592	1.0367	0.948004	0.140922	0.266814
A0A2X2LZN7	Hydrolase (HAD superfamily)	NCTC7878_01734	Hydrolase (HAD superfamily) OS=Staphylococcus aureus OX=1280 GN=NCTC7878_01734 PE=4 SV=1 - [A0A2X2LZN7_STAAU]	20.47	1	3	8	171	19.1443	4.66553	1.04335	1.01861	0.811836	0.957931	1.1277	1.10926	1.10954	1.1155	0.858747	0.099149	0.206907
A0A0H3JX29	Uncharacterized protein	SAV2383	Uncharacterized protein OS=Staphylococcus aureus (strain Mu50 / ATCC 700699) OX=158878 GN=SAV2383 PE=4 SV=1 - [A0A0H3JX29_STAAM]	54.24	10	10	57	118	13.3311	9.30518	0.992485	0.97483	0.927071	0.964796	1.00412	1.01445	0.966377	0.994982	0.969662	0.283652	0.429435
A0A115D577	Orotidine 5'-phosphate decarboxylase	pyrF	Orotidine 5'-phosphate decarboxylase OS=Staphylococcus aureus OX=1280 GN=pyrF PE=3 SV=1 - [A0A115D577_STAAU]	35.65	1	8	32	230	25.5803	6.354	0.967162	1.11797	1.05286	1.046	1.11038	1.0987	1.09667	1.10192	0.94925	0.271491	0.419292
A0A077UHV2	Branched-chain-amino-acid aminotransferase	ilvE	Branched-chain-amino-acid aminotransferase OS=Staphylococcus aureus OX=1280 GN=ilvE PE=3 SV=1 - [A0A077UHV2_STAAU]	36.87	1	12	28	358	40.0535	4.98291	1.10982	0.728512	1.23895	1.02576	1.02818	1.01363	1.14158	1.06113	0.966669	0.834331	0.893658
A0A4U0BCW5	Alanine racemase	alr	Alanine racemase OS=Staphylococcus aureus subsp. aureus OX=46170 GN=alr PE=4 SV=1 - [A0A4U0BCW5_STAAU]	23.56	10	10	25	382	42.8099	7.29834	1.00346	1.07034	1.04199	1.0386	1.02458	1.03827	1.02053	1.02779	1.01051	0.619659	0.738106
Q6G8V2	UPF0297 protein SAS1553	SAS1553	UPF0297 protein SAS1553 OS=Staphylococcus aureus (strain MSSA476) OX=282459 GN=SAS1553 PE=3 SV=1 - [Y1553_STAAS]	38.37	3	3	14	86	10.2971	4.88135	1.00873	0.992154	0.976544	0.992476	0.953229	1.04629	1.01046	1.00333	0.989185	0.724125	0.814481
Q0KKV7	DnaJ protein (Fragment)	dnaJ	DnaJ protein (Fragment) OS=Staphylococcus aureus subsp. anaerobius OX=72759 GN=dnaJ PE=3 SV=1 - [Q0KKV7_STAAA]	29.39	1	9	28	296	31.9655	5.21143	1.24973	1.127	1.41859	1.26511	1.0822	1.03437	0.962182	1.02625	1.23275	0.0592826	0.143509
A0A380DGL5	Glutamate--tRNA ligase	gltX	Glutamate--tRNA ligase OS=Staphylococcus aureus OX=1280 GN=gltX PE=3 SV=1 - [A0A380DGL5_STAAU]	18.18	2	8	23	484	56.2162	5.09717	0.834553	1.05382	0.890902	0.926427	0.973713	1.00365	0.97354	0.983635	0.94184	0.43815	0.577095
A0A0D1IAB8	Transcription termination factor Rho	rho	Transcription termination factor Rho OS=Staphylococcus aureus subsp. aureus OX=46170 GN=rho PE=3 SV=1 - [A0A0D1IAB8_STAAU]	36.53	16	16	29	438	49.8992	8.08936	0.972331	0.976798	0.992771	0.980633	0.964601	0.981413	0.997852	0.981289	0.999332	0.957018	0.974327
A0A1D4MMT5	Lipoprotein	SAMEA1708674_01847	Lipoprotein OS=Staphylococcus aureus OX=1280 GN=SAMEA1708674_01847 PE=4 SV=1 - [A0A1D4MMT5_STAAU]	65.34	13	13	37	176	20.4947	8.80713	1.02123	1.00355	0.966684	0.997157	1.01609	1.03922	1.04263	1.03264	0.965636	0.121515	0.239559
A0A2I7Y838	Protein-arginine kinase	mcsB	Protein-arginine kinase OS=Staphylococcus aureus OX=1280 GN=mcsB PE=3 SV=1 - [A0A2I7Y838_STAAU]	28.06	8	8	21	335	38.5095	5.2876	1.04854	1.00236	1.10335	1.05142	1.09185	1.07571	1.09045	1.086	0.968153	0.308103	0.454797
A0A0E1XA26	L-lactate dehydrogenase	ldh	L-lactate dehydrogenase OS=Staphylococcus aureus subsp. aureus MN8 OX=548470 GN=ldh PE=3 SV=1 - [A0A0E1XA26_STAAU]	34.07	11	11	28	317	34.5179	5.07178	0.451419	0.518383	0.5343	0.501368	0.544023	0.547932	0.452707	0.514888	0.973742	0.753292	0.83747
A0A2X2K857	Maebl	NCTC7878_03628	Maebl OS=Staphylococcus aureus OX=1280 GN=NCTC7878_03628 PE=4 SV=1 - [A0A2X2K857_STAAU]	34.06	1	5	18	138	14.6983	4.90674	1.03512	0.759634	1.04486	0.94654	0.986142	0.862722	0.95967	0.936178	1.01107	0.923026	0.956103
Q2FG30	Uncharacterized peptidase SAUSA300_1654	SAUSA300_1654	Uncharacterized peptidase SAUSA300_1654 OS=Staphylococcus aureus (strain USA300) OX=367830 GN=SAUSA300_1654 PE=3 SV=1 - [Y1654_STAA3]	23.93	10	10	30	351	39.5291	5.07178	1.02042	0.973204	1.00351	0.999047	0.993434	0.98329	0.954163	0.976962	1.02261	0.2905	0.436975
A0A0D1I4Y4	RNA-binding protein	QU38_15520	RNA-binding protein OS=Staphylococcus aureus subsp. aureus OX=46170 GN=QU38_15520 PE=4 SV=1 - [A0A0D1I4Y4_STAAU]	51.28	4	4	19	78	8.79257	4.70361	0.955918	0.824186	0.882218	0.887441	0.853175	0.838569	0.800694	0.830813	1.06816	0.241276	0.386294
A0A1Q8DAU5	Arginine--tRNA ligase	argS	Arginine--tRNA ligase OS=Staphylococcus aureus OX=1280 GN=argS PE=3 SV=1 - [A0A1Q8DAU5_STAAU]	10.49	1	5	13	553	62.1483	5.22412	1.02372	0.938954	0.914615	0.959096	0.967235	1.07083	1.0858	1.04129	0.921067	0.174404	0.310617
A0A1Q8DCH6	Elongation factor P	efp	Elongation factor P OS=Staphylococcus aureus OX=1280 GN=efp PE=3 SV=1 - [A0A1Q8DCH6_STAAU]	25.95	1	4	30	185	20.5393	4.89404	0.735932	0.678562	1.3792	0.931231	1.18426	0.583409	1.27893	1.01554	0.916985	0.800893	0.871231
A0A0E1X8G4	Riboflavin biosynthesis protein	ribF	Riboflavin biosynthesis protein OS=Staphylococcus aureus subsp. aureus MN8 OX=548470 GN=ribF PE=3 SV=1 - [A0A0E1X8G4_STAAU]	29.72	9	9	21	323	36.6958	6.03662	0.943888	0.98626	0.989679	0.973276	0.982507	1.01469	1.00236	0.999855	0.973417	0.202567	0.344055
A0A1D4PU66	Lantibiotic transport ATP-binding protein	SAMEA1708664_00080	Lantibiotic transport ATP-binding protein OS=Staphylococcus aureus OX=1280 GN=SAMEA1708664_00080 PE=4 SV=1 - [A0A1D4PU66_STAAU]	47.62	3	7	23	147	16.7439	5.10986	1.04634	1.14412	1.00739	1.06595	1.19247	1.13673	1.16212	1.16377	0.915945	0.0889944	0.193003
A0A0D3Q6F6	Extracellular fibrinogen-binding protein	fib_1	Extracellular fibrinogen-binding protein OS=Staphylococcus aureus OX=1280 GN=fib_1 PE=4 SV=1 - [A0A0D3Q6F6_STAAU]	44.95	7	7	37	109	12.5889	10.4185	1.40209	1.31683	1.26629	1.32841	1.00502	1.07793	1.38271	1.15522	1.14992	0.229608	0.370945
A0A1Q8DBT9	50S ribosomal protein L16	rplP	50S ribosomal protein L16 OS=Staphylococcus aureus OX=1280 GN=rplP PE=3 SV=1 - [A0A1Q8DBT9_STAAU]	37.5	5	5	12	144	16.2478	10.5356	0.999508	0.991605	1.1017	1.03094	0.971783	0.961848	0.927589	0.95374	1.08094	0.111321	0.224473
A0A4P9MEM6	HPr kinase/phosphorylase	FA001_03895	HPr kinase/phosphorylase OS=Staphylococcus aureus OX=1280 GN=FA001_03895 PE=4 SV=1 - [A0A4P9MEM6_STAAU]	37.42	10	11	32	310	34.4325	6.34131	1.00974	1.03338	1.03705	1.02672	1.01301	1.0174	1.00598	1.01213	1.01442	0.187174	0.327362
A0A0D1I6R7	Peptide methionine sulfoxide reductase MsrB	msrB	Peptide methionine sulfoxide reductase MsrB OS=Staphylococcus aureus subsp. aureus OX=46170 GN=msrB PE=3 SV=1 - [A0A0D1I6R7_STAAU]	52.82	6	6	20	142	16.2509	4.85596	0.992958	0.970637	1.02872	0.997439	1.01689	1.07961	1.05488	1.05046	0.949527	0.10006	0.208402
A0A077UJR3	Hydrolase (HAD superfamily)	ERS140147_01728	Hydrolase (HAD superfamily) OS=Staphylococcus aureus OX=1280 GN=ERS140147_01728 PE=4 SV=1 - [A0A077UJR3_STAAU]	11.61	1	3	8	267	29.8565	4.66553	0.864743	0.962478	1.4141	1.08044	0.761871	1.18527	1.08269	1.00994	1.0698	0.756038	0.83965
A0A0E1VR62	Pseudouridine synthase	HMPREF0776_2518	Pseudouridine synthase OS=Staphylococcus aureus subsp. aureus USA300_TCH959 OX=450394 GN=HMPREF0776_2518 PE=3 SV=1 - [A0A0E1VR62_STAA3]	35.92	5	9	24	245	27.9519	9.31982	0.982138	1.01129	0.965544	0.986325	1.00714	0.988289	0.981972	0.992468	0.99381	0.709624	0.80354
A0A0E1VKJ3	Bifunctional protein GlmU	glmU	Bifunctional protein GlmU OS=Staphylococcus aureus subsp. aureus USA300_TCH959 OX=450394 GN=glmU PE=3 SV=1 - [A0A0E1VKJ3_STAA3]	17.78	7	7	18	450	48.5148	5.71924	1.03007	0.978951	0.988287	0.999104	1.08115	1.02126	1.04461	1.04901	0.95243	0.100627	0.208972
A0A380EFE5	NADH dehydrogenase	NCTC10702_01430	NADH dehydrogenase OS=Staphylococcus aureus OX=1280 GN=NCTC10702_01430 PE=4 SV=1 - [A0A380EFE5_STAAU]	40	1	3	10	80	8.61856	9.71533	0.9319	1.00151	0.862623	0.93201	0.980831	1.00928	1.0209	1.00367	0.928601	0.161783	0.294013
A0A0D6HTX7	Class I SAM-dependent rRNA methyltransferase	rlmI	Class I SAM-dependent rRNA methyltransferase OS=Staphylococcus aureus OX=1280 GN=rlmI PE=3 SV=1 - [A0A0D6HTX7_STAAU]	14.62	1	6	11	390	44.7397	6.81494	1.14828	1.07781	0.924544	1.05021	1.02209	0.98449	0.87949	0.962022	1.09167	0.324815	0.471037
A0A4P9QTX7	Class I SAM-dependent rRNA methyltransferase	FF957_05215	Class I SAM-dependent rRNA methyltransferase OS=Staphylococcus aureus OX=1280 GN=FF957_05215 PE=4 SV=1 - [A0A4P9QTX7_STAAU]	13.85	1	6	12	390	44.7017	6.81494	0.968047	1.05944	0.825811	0.951098	1.05271	1.00332	1.02692	1.02765	0.925507	0.332224	0.477893
A0A0E8HMR4	Molybdenum cofactor biosynthesis protein B	moaB	Molybdenum cofactor biosynthesis protein B OS=Staphylococcus aureus OX=1280 GN=moaB PE=3 SV=1 - [A0A0E8HMR4_STAAU]	34.52	1	6	14	168	18.4749	5.88428	1.07656	1.09459	0.99869	1.05661	1.0838	1.01625	0.979884	1.02664	1.02919	0.51812	0.651847
A0A0D1JQA8	Adenylate cyclase	FAF10_01510	Adenylate cyclase OS=Staphylococcus aureus subsp. aureus OX=46170 GN=FAF10_01510 PE=4 SV=1 - [A0A0D1JQA8_STAAU]	30.46	6	6	15	197	23.3771	6.23975	1.00089	1.01221	1.03411	1.01574	1.00733	1.03963	1.08295	1.0433	0.973579	0.314369	0.461204
A0A380EPI7	UTP--glucose-1-phosphate uridylyltransferase	gtaB	UTP--glucose-1-phosphate uridylyltransferase OS=Staphylococcus aureus OX=1280 GN=gtaB PE=3 SV=1 - [A0A380EPI7_STAAU]	44.62	10	10	19	260	29.4402	5.0083	1.0777	1.0181	1.01703	1.03761	1.06525	1.01613	1.0084	1.02992	1.00746	0.788668	0.863779
A0A0D6HBZ8	CamS family sex pheromone protein	BTN44_02210	CamS family sex pheromone protein OS=Staphylococcus aureus OX=1280 GN=BTN44_02210 PE=4 SV=1 - [A0A0D6HBZ8_STAAU]	31.83	11	11	28	399	45.3528	6.37939	1.02066	1.01552	1.01584	1.01734	1.01356	1.03517	1.03408	1.0276	0.990012	0.228338	0.370012
A0A2C9TM94	UDP-N-acetylmuramate--L-alanine ligase	murC	UDP-N-acetylmuramate--L-alanine ligase OS=Staphylococcus aureus OX=1280 GN=murC PE=3 SV=1 - [A0A2C9TM94_STAAU]	25.63	3	9	17	437	49.1434	5.14795	1.01034	1.00222	1.06874	1.0271	0.954908	1.08365	1.06714	1.03523	0.992148	0.867027	0.915385
A0A0D1HKC3	DEAD-box ATP-dependent RNA helicase CshB	cshB	DEAD-box ATP-dependent RNA helicase CshB OS=Staphylococcus aureus subsp. aureus OX=46170 GN=cshB PE=3 SV=1 - [A0A0D1HKC3_STAAU]	25.45	11	12	27	448	51.0331	9.51025	1.01412	0.970098	0.970746	0.984989	1.0035	0.950598	0.94599	0.966697	1.01892	0.479957	0.615166
X2FFP1	Staphylococcal protein A (Fragment)	spa	Staphylococcal protein A (Fragment) OS=Staphylococcus aureus OX=1280 GN=spa PE=4 SV=1 - [X2FFP1_STAAU]	62	1	9	75	100	10.7713	8.20654	0.934685	1.09222	1.03518	1.02069	1.05353	1.08581	1.23246	1.12393	0.908143	0.223724	0.365024
A0A2X2K5H1	Nicotinamidase	rutB	Nicotinamidase OS=Staphylococcus aureus OX=1280 GN=rutB PE=4 SV=1 - [A0A2X2K5H1_STAAU]	43.28	5	5	14	134	15.1027	6.68311	0.929339	0.953934	0.966958	0.950077	0.928371	0.979977	0.998074	0.968807	0.980667	0.4721	0.609796
A0A0D1K1T7	Aminoacyltransferase	QU38_05080	Aminoacyltransferase OS=Staphylococcus aureus subsp. aureus OX=46170 GN=QU38_05080 PE=4 SV=1 - [A0A0D1K1T7_STAAU]	20.43	8	10	20	421	48.506	8.6167	0.873835	0.932031	0.894088	0.899984	0.924658	0.959598	0.978412	0.954223	0.94316	0.0796971	0.176679
A0A1D4Z3Y8	Staphylococcal accessory regulator	sarR	Staphylococcal accessory regulator OS=Staphylococcus aureus OX=1280 GN=sarR PE=3 SV=1 - [A0A1D4Z3Y8_STAAU]	34.88	3	3	11	86	10.2075	8.5874	0.88332	0.875544	0.881251	0.880038	0.898673	0.870463	0.826185	0.865107	1.01726	0.520528	0.652643
A0A4T0WQG4	DNA topoisomerase I	topA	DNA topoisomerase I OS=Staphylococcus aureus subsp. aureus 21204 OX=904733 GN=topA PE=4 SV=1 - [A0A4T0WQG4_STAAU]	23.95	15	16	24	689	79.0348	9.02686	0.928613	0.96539	1.01395	0.969319	0.975181	0.969491	0.980327	0.974999	0.994174	0.830811	0.892121
A0A3S4Q242	Peptide chain release factor 1	prfA	Peptide chain release factor 1 OS=Staphylococcus aureus OX=1280 GN=prfA PE=3 SV=1 - [A0A3S4Q242_STAAU]	20.11	1	7	14	358	40.5055	4.88135	1.09225	0.956436	1.0332	1.02729	0.95668	1.07244	0.969178	0.999432	1.02788	0.631673	0.745502
A0A0D1GT17	Endonuclease MutS2	mutS2	Endonuclease MutS2 OS=Staphylococcus aureus subsp. aureus OX=46170 GN=mutS2 PE=3 SV=1 - [A0A0D1GT17_STAAU]	21.87	23	23	49	782	88.6202	6.23975	1.03652	1.04863	0.989174	1.02478	1.02184	1.02834	1.01944	1.02321	1.00153	0.93589	0.962035
A0A0H3JYX5	Similar to pottasium uptake protein KtrA	SAV1088	Similar to pottasium uptake protein KtrA OS=Staphylococcus aureus (strain Mu50 / ATCC 700699) OX=158878 GN=SAV1088 PE=4 SV=1 - [A0A0H3JYX5_STAAM]	27.27	5	5	13	220	24.2677	5.61768	1.12126	0.980596	1.02158	1.04115	0.987493	0.97191	0.977779	0.979061	1.06341	0.213549	0.354919
A0A380DQM5	Cell division protein FtsI (Peptidoglycan synthetase)	ftsI_1	Cell division protein FtsI (Peptidoglycan synthetase) OS=Staphylococcus aureus OX=1280 GN=ftsI_1 PE=4 SV=1 - [A0A380DQM5_STAAU]	19.21	16	16	30	708	78.5889	9.0415	1.02067	0.99247	1.03672	1.01662	0.98714	0.987896	1.01119	0.995408	1.02131	0.234128	0.377108
A0A0H2WZL0	Glycerophosphoryl diester phosphodiesterase, putative	SACOL1130	Glycerophosphoryl diester phosphodiesterase, putative OS=Staphylococcus aureus (strain COL) OX=93062 GN=SACOL1130 PE=4 SV=1 - [A0A0H2WZL0_STAAC]	40.58	12	12	20	308	34.712	9.1001	0.971751	1.04883	0.942884	0.987823	0.937686	0.990382	1.01369	0.980585	1.00738	0.861098	0.911375
A0A2S6DQQ7	DNA-3-methyladenine glycosylase I	C7P97_01890	DNA-3-methyladenine glycosylase I OS=Staphylococcus aureus OX=1280 GN=C7P97_01890 PE=4 SV=1 - [A0A2S6DQQ7_STAAU]	48.39	7	7	17	186	21.4148	6.72705	1.01227	1.06349	0.986657	1.02081	0.983994	1.00845	1.0577	1.01671	1.00402	0.90229	0.939629
A0A1D4UGF4	Uncharacterized protein	SAMEA1708664_00734	Uncharacterized protein OS=Staphylococcus aureus OX=1280 GN=SAMEA1708664_00734 PE=4 SV=1 - [A0A1D4UGF4_STAAU]	23.81	6	6	25	210	24.6913	9.86182	0.873145	0.854017	0.843067	0.856743	0.936082	0.895017	0.865013	0.898704	0.953309	0.134262	0.258122
A0A0H3JR92	Similar to lysophospholipase	SAV1303	Similar to lysophospholipase OS=Staphylococcus aureus (strain Mu50 / ATCC 700699) OX=158878 GN=SAV1303 PE=4 SV=1 - [A0A0H3JR92_STAAM]	22.7	9	9	22	304	35.2232	9.20264	0.988052	1.0135	0.969651	0.9904	1.02706	1.03462	0.999999	1.02056	0.97045	0.141474	0.267149
A0A4T9YK57	Signal transduction protein TraP	traP	Signal transduction protein TraP OS=Staphylococcus aureus subsp. aureus OX=46170 GN=traP PE=4 SV=1 - [A0A4T9YK57_STAAU]	31.14	7	7	26	167	19.5115	6.52197	1.13029	1.11896	1.06237	1.10387	1.04608	1.07321	1.07005	1.06311	1.03834	0.146769	0.274698
A0A380EGS9	Orotate phosphoribosyltransferase	pyrE	Orotate phosphoribosyltransferase OS=Staphylococcus aureus OX=1280 GN=pyrE PE=3 SV=1 - [A0A380EGS9_STAAU]	33.88	6	6	23	183	19.7584	5.92236	1.0466	1.01065	1.04654	1.03459	1.07625	1.08324	1.01516	1.05822	0.977674	0.393281	0.535586
A0A4P9B8C3	S-ribosylhomocysteine lyase	E1948_11255	S-ribosylhomocysteine lyase OS=Staphylococcus aureus OX=1280 GN=E1948_11255 PE=4 SV=1 - [A0A4P9B8C3_STAAU]	42.95	5	5	15	156	17.5165	5.87158	0.865505	0.886935	0.878885	0.877109	0.889597	0.917889	0.87768	0.895055	0.979949	0.253369	0.398497
A0A077USH4	Replicative DNA helicase	dnaC_1	Replicative DNA helicase OS=Staphylococcus aureus OX=1280 GN=dnaC_1 PE=3 SV=1 - [A0A077USH4_STAAU]	18.45	9	9	16	466	52.5118	4.81787	0.960596	1.03912	0.916406	0.97204	1.0297	1.00023	1.0609	1.03028	0.943476	0.218484	0.359411
A0A2X2JVL2	5'-methylthioadenosine/S-adenosylhomocysteine nucleosidase	mtnN	5'-methylthioadenosine/S-adenosylhomocysteine nucleosidase OS=Staphylococcus aureus OX=1280 GN=mtnN PE=3 SV=1 - [A0A2X2JVL2_STAAU]	32.46	6	6	11	228	24.5468	4.91943	0.926269	0.92895	0.851178	0.902132	0.930815	0.979736	0.92262	0.94439	0.955254	0.245871	0.391017
A0A0H3JRD9	Thiamine_BP domain-containing protein	SAV1291	Thiamine_BP domain-containing protein OS=Staphylococcus aureus (strain Mu50 / ATCC 700699) OX=158878 GN=SAV1291 PE=4 SV=1 - [A0A0H3JRD9_STAAM]	69.07	1	5	14	97	11.0276	4.52588	0.942942	0.922748	0.952177	0.939289	0.948442	1.03292	0.967631	0.982998	0.955534	0.180852	0.319705
A0A380DP37	DNA gyrase subunit B	gyrB_3	DNA gyrase subunit B OS=Staphylococcus aureus OX=1280 GN=gyrB_3 PE=4 SV=1 - [A0A380DP37_STAAU]	34.5	1	8	17	229	25.8723	5.63037	1.07073	0.885799	1.07611	1.01088	1.01461	1.11024	1.09092	1.07192	0.943053	0.426531	0.566036
A0A1D4NGR2	L-asparaginase	ansA_2	L-asparaginase OS=Staphylococcus aureus OX=1280 GN=ansA_2 PE=4 SV=1 - [A0A1D4NGR2_STAAU]	19	5	5	12	321	35.4271	6.39209	1.00728	1.03091	0.968677	1.00229	1.02762	1.00078	1.02776	1.01872	0.983868	0.46223	0.599581
A0A0E1X6Y1	Response regulator receiver domain protein	HMPREF0769_11996	Response regulator receiver domain protein OS=Staphylococcus aureus subsp. aureus MN8 OX=548470 GN=HMPREF0769_11996 PE=4 SV=1 - [A0A0E1X6Y1_STAAU]	32.62	7	7	26	233	27.0043	5.26221	1.05454	1.00133	0.98768	1.01452	1.03944	1.01699	1.03295	1.02979	0.985165	0.515836	0.650531
A0A380DSS7	EVE domain protein	NCTC5664_01809	EVE domain protein OS=Staphylococcus aureus OX=1280 GN=NCTC5664_01809 PE=4 SV=1 - [A0A380DSS7_STAAU]	22.56	10	10	20	390	45.367	5.90967	0.85655	0.959244	0.900471	0.905422	0.92611	0.93142	0.944144	0.933891	0.969515	0.399576	0.542319
A0A1Q8DEZ3	DNA-binding response regulator	BSZ10_05280	DNA-binding response regulator OS=Staphylococcus aureus OX=1280 GN=BSZ10_05280 PE=4 SV=1 - [A0A1Q8DEZ3_STAAU]	31.1	1	5	15	209	23.4882	5.47803	1.19304	0.893407	1.19071	1.09238	0.94843	1.01144	1.04991	1.00326	1.08883	0.438944	0.577123
A0A0U1MK35	Uncharacterized protein	BN1321_250043	Uncharacterized protein OS=Staphylococcus aureus OX=1280 GN=BN1321_250043 PE=4 SV=1 - [A0A0U1MK35_STAAU]	52.04	4	4	14	98	11.4976	4.33545	0.671332	0.583042	0.637306	0.63056	0.628928	0.689382	0.623625	0.647312	0.974121	0.640909	0.752417
A0A0U1MS03	Molybdenum cofactor biosynthesis protein B	moaB	Molybdenum cofactor biosynthesis protein B OS=Staphylococcus aureus OX=1280 GN=moaB PE=3 SV=1 - [A0A0U1MS03_STAAU]	34.52	1	6	14	168	18.487	6.94678	1.0359	1.10407	0.99174	1.0439	1.04357	0.990018	1.00053	1.01137	1.03217	0.423714	0.563634
A0A0D1JP11	Serine/threonine protein kinase	QU38_12435	Serine/threonine protein kinase OS=Staphylococcus aureus subsp. aureus OX=46170 GN=QU38_12435 PE=4 SV=1 - [A0A0D1JP11_STAAU]	17.77	13	13	36	664	74.3765	6.07471	1.0296	1.01333	0.993201	1.01204	1.00992	1.02016	0.996535	1.00887	1.00314	0.813046	0.880114
A0A0E0VPM3	DUF4064 domain-containing protein	ST398NM01_1100	DUF4064 domain-containing protein OS=Staphylococcus aureus subsp. aureus 71193 OX=1155084 GN=ST398NM01_1100 PE=4 SV=1 - [A0A0E0VPM3_STAA5]	30.38	10	10	20	339	40.0618	5.98584	0.913621	0.971271	0.954737	0.946543	0.945476	0.955113	0.979397	0.959995	0.985987	0.535905	0.668447
A0A133PY74	Putative TPP-dependent acetoin dehydrogenase complex, E1 component, beta subunit	HMPREF3211_01668	Putative TPP-dependent acetoin dehydrogenase complex, E1 component, beta subunit OS=Staphylococcus aureus OX=1280 GN=HMPREF3211_01668 PE=4 SV=1 - [A0A133PY74_STAAU]	11.01	4	4	8	327	36.0704	4.89404	1.04494	1.00647	1.14064	1.06402	0.957952	1.03369	1.0022	0.997945	1.06621	0.220418	0.361282
A0A2X3YYH2	Dephospho-CoA kinase	coaE	Dephospho-CoA kinase OS=Staphylococcus aureus OX=1280 GN=coaE PE=3 SV=1 - [A0A2X3YYH2_STAAU]	53.14	6	10	18	207	23.578	4.83057	0.976519	1.03954	1.02085	1.0123	1.02773	1.02544	1.03746	1.03021	0.982613	0.400222	0.542507
A0A0H3JQJ6	Uncharacterized protein	SAV0756	Uncharacterized protein OS=Staphylococcus aureus (strain Mu50 / ATCC 700699) OX=158878 GN=SAV0756 PE=4 SV=1 - [A0A0H3JQJ6_STAAM]	29.17	6	6	21	216	25.6881	5.13525	1.00535	1.03957	0.976502	1.00714	1.01873	0.995772	0.977665	0.99739	1.00978	0.677215	0.779216
A0A1D4ZGW7	Cytidylate kinase	cmk	Cytidylate kinase OS=Staphylococcus aureus OX=1280 GN=cmk PE=4 SV=1 - [A0A1D4ZGW7_STAAU]	70.51	1	6	15	78	9.05554	4.7417	1.00601	1.07855	1.06784	1.0508	1.04347	1.02989	1.07126	1.04821	1.00247	0.924404	0.956616
A0A0H3JXB4	Alkyl hydroperoxide reductase AhpD	SAV2474	Alkyl hydroperoxide reductase AhpD OS=Staphylococcus aureus (strain Mu50 / ATCC 700699) OX=158878 GN=SAV2474 PE=3 SV=1 - [A0A0H3JXB4_STAAM]	49.29	8	8	25	140	16.4735	5.85889	0.602985	0.605702	0.564201	0.590962	0.619253	0.616056	0.587957	0.607755	0.972369	0.371228	0.514953
A0A0U1MGF7	Cysteine desulfurase	sufS	Cysteine desulfurase OS=Staphylococcus aureus OX=1280 GN=sufS PE=3 SV=1 - [A0A0U1MGF7_STAAU]	32.93	7	11	18	413	46.2594	5.84619	1.03233	1.04364	1.01132	1.02909	1.05741	1.02261	1.02512	1.03505	0.994249	0.70569	0.801973
A0A0D6FS79	Flavohemoprotein (Hemoglobin-like protein) (Flavohemoglobin) (Nitric oxide dioxygenase)	hmp	Flavohemoprotein (Hemoglobin-like protein) (Flavohemoglobin) (Nitric oxide dioxygenase) OS=Staphylococcus aureus OX=1280 GN=hmp PE=3 SV=1 - [A0A0D6FS79_STAAU]	43.31	15	15	28	381	42.8798	5.46533	1.07796	1.06162	1.06596	1.06851	1.04798	1.01796	1.04835	1.0381	1.0293	0.0531066	0.133225
A0A0U1MZS4	GTPase Era	bex	GTPase Era OS=Staphylococcus aureus OX=1280 GN=bex PE=3 SV=1 - [A0A0U1MZS4_STAAU]	36.79	10	10	17	299	34.3549	6.87354	0.944313	1.00782	0.927212	0.959782	1.00079	0.992606	0.99457	0.995988	0.963649	0.215754	0.356644
Q2G0Z5	NADPH-dependent oxidoreductase	nfrA	NADPH-dependent oxidoreductase OS=Staphylococcus aureus (strain NCTC 8325) OX=93061 GN=nfrA PE=1 SV=1 - [NRFA_STAA8]	26.29	6	6	18	251	28.5792	5.2876	0.995375	1.08468	0.996008	1.02535	1.02596	1.11732	1.04576	1.06301	0.964576	0.406379	0.548419
A0A0D6HTC1	DNA polymerase	polX	DNA polymerase OS=Staphylococcus aureus OX=1280 GN=polX PE=4 SV=1 - [A0A0D6HTC1_STAAU]	25.09	15	15	25	570	64.8301	5.37646	1.07688	1.0641	1.07529	1.07209	1.0453	1.07892	1.04219	1.05547	1.01574	0.252175	0.397497
A0A077UKU4	Gluconate permease	gntP	Gluconate permease OS=Staphylococcus aureus OX=1280 GN=gntP PE=4 SV=1 - [A0A077UKU4_STAAU]	9.73	5	5	11	452	48.0026	8.96826	0.949125	1.06664	0.895154	0.970306	1.06166	1.07369	1.04671	1.06069	0.91479	0.15241	0.282012
A0A033V3E5	Acyl carrier protein	acpP	Acyl carrier protein OS=Staphylococcus aureus C0673 OX=1413510 GN=acpP PE=3 SV=1 - [A0A033V3E5_STAAU]	31.17	1	3	35	77	8.57419	4.11963	1.09803	0.927295	1.04079	1.02204	0.999833	0.929488	1.03918	0.989499	1.03288	0.613845	0.734125
A0A0E1VNG9	Oxidoreductase, aldo/keto reductase family protein	HMPREF0776_0254	Oxidoreductase, aldo/keto reductase family protein OS=Staphylococcus aureus subsp. aureus USA300_TCH959 OX=450394 GN=HMPREF0776_0254 PE=4 SV=1 - [A0A0E1VNG9_STAA3]	25.53	6	6	10	282	32.1675	4.70361	0.965908	1.03417	1.02268	1.00759	0.941221	1.02526	1.02647	0.997651	1.00996	0.791923	0.866412
A0A2X2JTZ8	Sulfite reductase (NADPH) alpha subunit	cysJ_1	Sulfite reductase (NADPH) alpha subunit OS=Staphylococcus aureus OX=1280 GN=cysJ_1 PE=4 SV=1 - [A0A2X2JTZ8_STAAU]	45.6	1	11	36	193	22.5984	6.94678	1.27477	1.0144	1.08444	1.12454	1.0968	1.03328	1.06079	1.06362	1.05727	0.488491	0.623811
A0A482QZ14	Monofunctional glycosyltransferase	mgt	Monofunctional glycosyltransferase OS=Staphylococcus aureus OX=1280 GN=mgt PE=3 SV=1 - [A0A482QZ14_STAAU]	33.83	9	9	21	269	31.4559	9.40771	0.936133	0.933928	0.967687	0.945916	0.952102	0.924673	0.924605	0.933793	1.01298	0.442495	0.579961
A0A2X2JWP2	Peptide-methionine (S)-S-oxide reductase	msrA1	Peptide-methionine (S)-S-oxide reductase OS=Staphylococcus aureus OX=1280 GN=msrA1 PE=3 SV=1 - [A0A2X2JWP2_STAAU]	49.26	6	6	14	136	15.9029	5.32568	0.87372	0.907952	0.850515	0.877396	0.8929	0.902116	0.847194	0.880737	0.996207	0.895169	0.935695
A0A2S6DIE5	Peptide chain release factor 3	prfC	Peptide chain release factor 3 OS=Staphylococcus aureus OX=1280 GN=prfC PE=3 SV=1 - [A0A2S6DIE5_STAAU]	20.19	9	9	15	520	59.5338	5.021	1.01156	0.955472	0.966288	0.977775	1.01623	0.996068	1.00539	1.0059	0.972043	0.196051	0.336829
A0A0D1HM04	UDP-N-acetylmuramoyl-tripeptide--D-alanyl-D-alanine ligase	murF	UDP-N-acetylmuramoyl-tripeptide--D-alanyl-D-alanine ligase OS=Staphylococcus aureus subsp. aureus OX=46170 GN=murF PE=3 SV=1 - [A0A0D1HM04_STAAU]	21.68	9	9	17	452	50.0534	5.14795	1.01398	1.0018	1.04512	1.0203	0.996973	0.951568	0.975733	0.974758	1.04672	0.0685179	0.158443
A0A0D1JWX5	Ribosome biogenesis GTPase A	QU38_12560	Ribosome biogenesis GTPase A OS=Staphylococcus aureus subsp. aureus OX=46170 GN=QU38_12560 PE=3 SV=1 - [A0A0D1JWX5_STAAU]	27.89	9	9	29	294	33.3859	9.23193	1.00957	0.971137	0.995391	0.992033	1.00747	1.00387	0.98778	0.999708	0.992322	0.579645	0.704066
A0A0E1XD60	Thioredoxin-like_fold domain-containing protein	HMPREF0769_10735	Thioredoxin-like_fold domain-containing protein OS=Staphylococcus aureus subsp. aureus MN8 OX=548470 GN=HMPREF0769_10735 PE=4 SV=1 - [A0A0E1XD60_STAAU]	38.19	2	11	20	199	23.0951	9.14404	0.941163	1.01397	0.933219	0.962785	1.00196	1.03602	1.00151	1.01316	0.950276	0.147714	0.275947
A0A2S6D714	Asparagine--tRNA ligase (Fragment)	asnC	Asparagine--tRNA ligase (Fragment) OS=Staphylococcus aureus OX=1280 GN=asnC PE=4 SV=1 - [A0A2S6D714_STAAU]	21.24	1	7	29	259	29.9858	5.17334	0.945553	1.04698	0.896219	0.962918	1.00244	1.06244	1.07001	1.04497	0.921484	0.171117	0.306293
A0A380E0Q6	Succinyl-CoA ligase [ADP-forming] beta chain	sucC_2	Succinyl-CoA ligase [ADP-forming] beta chain OS=Staphylococcus aureus OX=1280 GN=sucC_2 PE=4 SV=1 - [A0A380E0Q6_STAAU]	60	1	3	9	65	7.23083	5.97314	1.04262	1.20315	0.86806	1.03795	1.037	1.10141	1.04803	1.06214	0.977218	0.818542	0.883382
A0A482R199	Thiamine-binding protein	ER627_09105	Thiamine-binding protein OS=Staphylococcus aureus OX=1280 GN=ER627_09105 PE=4 SV=1 - [A0A482R199_STAAU]	69.07	1	5	13	97	11.0286	4.4624	1.05155	0.920801	0.950855	0.974401	1.00007	0.993819	0.948995	0.98096	0.993313	0.885308	0.927817
A0A0D1HP66	Transcription-repair-coupling factor	mfd	Transcription-repair-coupling factor OS=Staphylococcus aureus subsp. aureus OX=46170 GN=mfd PE=3 SV=1 - [A0A0D1HP66_STAAU]	7.45	11	11	16	1168	134.228	5.2876	0.98275	0.950988	0.966319	0.966686	0.98126	1.00378	1.01178	0.998943	0.967709	0.0673718	0.156639
A0A0E1VKA8	Orotidine 5'-phosphate decarboxylase	pyrF	Orotidine 5'-phosphate decarboxylase OS=Staphylococcus aureus subsp. aureus USA300_TCH959 OX=450394 GN=pyrF PE=3 SV=1 - [A0A0E1VKA8_STAA3]	35.5	1	8	24	231	25.7123	5.97314	1.53725	1.18567	1.11695	1.27995	1.12694	0.887083	0.954547	0.989524	1.2935	0.122093	0.240476
A0A0H3K0Q3	HTH deoR-type domain-containing protein	SAV2312	HTH deoR-type domain-containing protein OS=Staphylococcus aureus (strain Mu50 / ATCC 700699) OX=158878 GN=SAV2312 PE=4 SV=1 - [A0A0H3K0Q3_STAAM]	22.17	5	5	18	230	26.6017	7.15186	0.934309	0.994	0.975253	0.967854	1.0181	0.974686	1.0149	1.00256	0.96538	0.197607	0.338535
A0A2I7Y8U9	Gamma-hemolysin subunit B	BTN44_11625	Gamma-hemolysin subunit B OS=Staphylococcus aureus OX=1280 GN=BTN44_11625 PE=4 SV=1 - [A0A2I7Y8U9_STAAU]	24.56	9	9	22	338	38.6922	8.66064	0.815957	0.786292	0.723028	0.775092	0.742687	0.741847	0.737432	0.740655	1.0465	0.277994	0.424432
A0A0H3JY44	Cytokinin riboside 5'-monophosphate phosphoribohydrolase	SAV0680	Cytokinin riboside 5'-monophosphate phosphoribohydrolase OS=Staphylococcus aureus (strain Mu50 / ATCC 700699) OX=158878 GN=SAV0680 PE=3 SV=1 - [A0A0H3JY44_STAAM]	30.85	6	6	18	188	20.8744	5.37646	1.00271	0.952791	0.967689	0.974398	0.989176	1.01062	0.930142	0.976646	0.997698	0.940383	0.964208
A0A2S6D1U3	Protein-disulfide isomerase	bdbD	Protein-disulfide isomerase OS=Staphylococcus aureus OX=1280 GN=bdbD PE=4 SV=1 - [A0A2S6D1U3_STAAU]	37.69	1	10	18	199	23.0621	9.05615	1.42432	1.04418	0.946316	1.13827	0.920396	0.935079	0.893597	0.916357	1.24217	0.203882	0.344473
A0A0U1MJU4	CobB/CobQ-like glutamine amidotransferase domain-containing protein	SAMEA2445518_02364	CobB/CobQ-like glutamine amidotransferase domain-containing protein OS=Staphylococcus aureus OX=1280 GN=SAMEA2445518_02364 PE=4 SV=1 - [A0A0U1MJU4_STAAU]	20.83	5	5	13	240	26.9436	5.38916	1.02943	1.07427	1.09723	1.06698	1.02587	0.978127	0.999977	1.00133	1.06556	0.0535246	0.133593
A0A380E2B8	Preprotein translocase subunit YajC	yajC	Preprotein translocase subunit YajC OS=Staphylococcus aureus OX=1280 GN=yajC PE=4 SV=1 - [A0A380E2B8_STAAU]	28.36	2	2	13	67	7.37401	9.99365	1.02758	0.990829	1.05897	1.02579	1.0094	1.05627	1.04716	1.03761	0.988612	0.653049	0.760409
A0A0H3JV48	Similar to phosphoesterase family protein	SAV1288	Similar to phosphoesterase family protein OS=Staphylococcus aureus (strain Mu50 / ATCC 700699) OX=158878 GN=SAV1288 PE=4 SV=1 - [A0A0H3JV48_STAAM]	33.58	8	8	11	265	29.8564	6.62451	0.987727	0.935655	0.993111	0.972164	1.0065	1.05013	1.0565	1.03771	0.936836	0.053226	0.133225
A0A163PXM8	DNA topoisomerase 4 subunit B	parE	DNA topoisomerase 4 subunit B OS=Staphylococcus aureus OX=1280 GN=parE PE=3 SV=1 - [A0A163PXM8_STAAU]	19.61	15	15	29	663	74.3043	6.91748	0.980226	0.967349	1.01024	0.985938	1.04481	1.00742	1.0293	1.02718	0.959852	0.0690469	0.159245
A0A0D3QB36	Acetyltransferase	BTN44_15185	Acetyltransferase OS=Staphylococcus aureus OX=1280 GN=BTN44_15185 PE=4 SV=1 - [A0A0D3QB36_STAAU]	45.74	4	4	12	94	10.5412	4.90674	0.99897	0.971758	0.913689	0.961472	0.968777	0.961578	0.987579	0.972645	0.988513	0.693023	0.792291
A0A4U2KGT3	Cysteine protease staphopain A (Fragment)	scpA	Cysteine protease staphopain A (Fragment) OS=Staphylococcus aureus OX=1280 GN=scpA PE=4 SV=1 - [A0A4U2KGT3_STAAU]	37.03	8	13	24	370	42.1334	9.5542	0.697757	0.654624	0.731754	0.694712	0.701883	0.688178	0.732263	0.707441	0.982006	0.648098	0.755879
A0A0D6HXV6	Cytosolic protein	ywqG	Cytosolic protein OS=Staphylococcus aureus OX=1280 GN=ywqG PE=4 SV=1 - [A0A0D6HXV6_STAAU]	31.85	9	9	22	292	33.4793	4.48779	1.12103	1.05691	1.16339	1.11377	1.02502	1.02878	1.05823	1.03734	1.07368	0.0795101	0.176679
A0A0D1JX18	DNA mismatch repair protein MutL	mutL	DNA mismatch repair protein MutL OS=Staphylococcus aureus subsp. aureus OX=46170 GN=mutL PE=3 SV=1 - [A0A0D1JX18_STAAU]	13.9	9	9	13	669	76.7749	5.38916	1.0204	1.00183	0.997881	1.00671	0.969102	1.01184	0.99127	0.990737	1.01612	0.322469	0.469225
T1YBH8	Uncharacterized protein	SAKOR_01898	Uncharacterized protein OS=Staphylococcus aureus subsp. aureus CN1 OX=1193576 GN=SAKOR_01898 PE=4 SV=1 - [T1YBH8_STAAU]	28.07	2	2	10	57	6.56049	8.14795	1.08784	1.02066	1.07697	1.06183	1.03469	1.02947	1.02889	1.03102	1.02988	0.214469	0.355895
A0A0H3K1A3	Isochorismatase domain-containing protein	SAV2645	Isochorismatase domain-containing protein OS=Staphylococcus aureus (strain Mu50 / ATCC 700699) OX=158878 GN=SAV2645 PE=4 SV=1 - [A0A0H3K1A3_STAAM]	38.71	6	6	13	186	20.7168	5.64307	1.11098	1.03329	1.0518	1.06535	1.02321	1.03022	1.05088	1.03477	1.02955	0.285997	0.431695
A0A1D5A1Y7	Phosphomethylpyrimidine kinase	thiD	Phosphomethylpyrimidine kinase OS=Staphylococcus aureus OX=1280 GN=thiD PE=4 SV=1 - [A0A1D5A1Y7_STAAU]	90.91	1	4	19	33	3.7479	7.25439	0.876986	1.01534	0.778633	0.890319	1.03369	1.38628	1.18702	1.20233	0.740495	0.0642235	0.15146
A0A133Q427	Ribosomal RNA small subunit methyltransferase H	rsmH	Ribosomal RNA small subunit methyltransferase H OS=Staphylococcus aureus OX=1280 GN=rsmH PE=3 SV=1 - [A0A133Q427_STAAU]	24.01	6	6	12	304	34.8081	5.85889	1.07671	0.974675	1.06465	1.03868	1.02065	0.999001	1.00113	1.00693	1.03153	0.389434	0.532268
A0A380DIF3	Ribonucleoside-diphosphate reductase	nrdE	Ribonucleoside-diphosphate reductase OS=Staphylococcus aureus OX=1280 GN=nrdE PE=3 SV=1 - [A0A380DIF3_STAAU]	8.7	1	7	24	701	80.3232	5.85889	0.80654	0.994658	1.04885	0.950016	0.991889	0.925496	1.09257	1.00332	0.946875	0.577537	0.701905
P67462	Exodeoxyribonuclease 7 small subunit	xseB	Exodeoxyribonuclease 7 small subunit OS=Staphylococcus aureus (strain MW2) OX=196620 GN=xseB PE=3 SV=1 - [EX7S_STAAW]	86.84	7	7	17	76	8.75415	4.28467	0.935788	0.824741	0.929597	0.896709	0.890675	1.05241	1.03	0.991031	0.904824	0.203473	0.344055
A0A2X2JYN9	NAD kinase	ppnK_2	NAD kinase OS=Staphylococcus aureus OX=1280 GN=ppnK_2 PE=4 SV=1 - [A0A2X2JYN9_STAAU]	30.06	5	5	13	163	18.5615	9.51025	1.11362	1.04864	0.984421	1.04889	1.02066	1.02262	1.02459	1.02262	1.02569	0.520208	0.652625
A0A0U1ML69	DNA polymerase III PolC-type	polC_1	DNA polymerase III PolC-type OS=Staphylococcus aureus OX=1280 GN=polC_1 PE=3 SV=1 - [A0A0U1ML69_STAAU]	8	14	14	21	1438	162.496	5.36377	0.955211	0.986047	1.01728	0.986181	0.994178	0.998038	0.984908	0.992375	0.993759	0.752525	0.837052
A0A4U0BDL7	Sce7725 family protein	FAF14_02390	Sce7725 family protein OS=Staphylococcus aureus subsp. aureus OX=46170 GN=FAF14_02390 PE=4 SV=1 - [A0A4U0BDL7_STAAU]	23.45	1	6	7	307	35.7149	5.18604	0.937731	0.921004	1.02267	0.960468	0.942211	0.876341	0.976517	0.93169	1.03089	0.540543	0.672206
A0A4P9B2N3	NAD(P)/FAD-dependent oxidoreductase	E1949_13255	NAD(P)/FAD-dependent oxidoreductase OS=Staphylococcus aureus OX=1280 GN=E1949_13255 PE=4 SV=1 - [A0A4P9B2N3_STAAU]	16.53	7	7	8	502	56.7338	5.50342	0.814731	0.906491	0.864661	0.861961	0.878958	0.867687	0.873652	0.873432	0.986866	0.689829	0.789061
A0A0U1MLM1	UPF0154 protein SAMEA2445518_00535	SAMEA2445518_00535	UPF0154 protein SAMEA2445518_00535 OS=Staphylococcus aureus OX=1280 GN=SAMEA2445518_00535 PE=3 SV=1 - [A0A0U1MLM1_STAAU]	22.5	3	3	27	80	9.27877	10.1401	1.00219	1.0263	1.02334	1.01728	1.03397	1.0531	1.02368	1.03692	0.981058	0.162451	0.294228
P65230	Thymidine kinase	tdk	Thymidine kinase OS=Staphylococcus aureus (strain Mu50 / ATCC 700699) OX=158878 GN=tdk PE=3 SV=1 - [KITH_STAAM]	40.2	7	7	12	199	22.1993	6.21436	1.07082	1.0159	1.05996	1.04889	1.01107	1.01565	0.958589	0.995106	1.05405	0.0963233	0.203191
A0A2X3Q6M1	Carboxylesterase	est_1	Carboxylesterase OS=Staphylococcus aureus OX=1280 GN=est_1 PE=4 SV=1 - [A0A2X3Q6M1_STAAU]	28.69	7	7	16	244	27.4266	5.5415	1.01795	1.05988	1.02538	1.0344	1.04084	1.05996	1.03309	1.04463	0.990208	0.537454	0.669548
A0A0D1JJF1	Glycosyl transferase family 1	QU38_09840	Glycosyl transferase family 1 OS=Staphylococcus aureus subsp. aureus OX=46170 GN=QU38_09840 PE=4 SV=1 - [A0A0D1JJF1_STAAU]	9.88	5	5	14	496	58.4116	6.88818	1.02859	0.946667	0.98112	0.985459	1.04666	1.04219	1.04173	1.04352	0.944357	0.0712356	0.162618
A0A033UX32	UvrABC system protein A	uvrA	UvrABC system protein A OS=Staphylococcus aureus C0673 OX=1413510 GN=uvrA PE=3 SV=1 - [A0A033UX32_STAAU]	5.19	1	5	8	944	105.055	6.45557	0.952257	0.940653	1.09623	0.99638	1.16379	1.02848	1.06182	1.0847	0.918578	0.242757	0.387517
A0A0D1JJX2	Mevalonate kinase	mvk	Mevalonate kinase OS=Staphylococcus aureus subsp. aureus OX=46170 GN=mvk PE=4 SV=1 - [A0A0D1JJX2_STAAU]	36.93	11	11	21	306	32.8982	6.96143	1.03791	0.970026	0.987732	0.998555	0.972827	0.890872	0.941627	0.935109	1.06785	0.113112	0.226755
A8Z464	Transcription antitermination protein NusB	nusB	Transcription antitermination protein NusB OS=Staphylococcus aureus (strain USA300 / TCH1516) OX=451516 GN=nusB PE=3 SV=1 - [NUSB_STAAT]	48.84	5	5	16	129	14.9937	5.33838	1.03344	0.968271	1.00506	1.00226	1.03392	1.03307	1.02228	1.02976	0.973294	0.225981	0.367305
A0A0D1JMQ1	Bifunctional purine biosynthesis protein PurH	purH	Bifunctional purine biosynthesis protein PurH OS=Staphylococcus aureus subsp. aureus OX=46170 GN=purH PE=3 SV=1 - [A0A0D1JMQ1_STAAU]	15.65	4	7	14	492	54.2879	6.02393	0.854954	0.660438	0.710943	0.742112	0.865946	0.774257	0.814897	0.818367	0.90682	0.299504	0.446266
A0A0U1MTM7	Cyclic pyranopterin monophosphate synthase	moaC	Cyclic pyranopterin monophosphate synthase OS=Staphylococcus aureus OX=1280 GN=moaC PE=3 SV=1 - [A0A0U1MTM7_STAAU]	31.71	4	4	11	164	17.7268	6.68311	0.999358	0.939718	0.944783	0.961286	1.06496	0.982694	0.986284	1.01131	0.950534	0.203457	0.344055
A0A0D1JP61	Zinc metalloprotease	QU38_12670	Zinc metalloprotease OS=Staphylococcus aureus subsp. aureus OX=46170 GN=QU38_12670 PE=3 SV=1 - [A0A0D1JP61_STAAU]	15.42	5	5	9	428	48.1047	9.0708	0.9719	1.00649	0.943738	0.974044	0.94835	1.02059	1.02513	0.998024	0.975973	0.479571	0.615166
A0A0H3JTY6	Cys-tRNA(Pro)/Cys-tRNA(Cys) deacylase	SAV0697	Cys-tRNA(Pro)/Cys-tRNA(Cys) deacylase OS=Staphylococcus aureus (strain Mu50 / ATCC 700699) OX=158878 GN=SAV0697 PE=3 SV=1 - [A0A0H3JTY6_STAAM]	26.25	5	5	12	160	17.6824	8.70459	0.983233	1.01276	0.988257	0.994751	1.0298	1.0723	1.02364	1.04191	0.954734	0.057091	0.139715
T1Y900	Uncharacterized protein	SAKOR_01215	Uncharacterized protein OS=Staphylococcus aureus subsp. aureus CN1 OX=1193576 GN=SAKOR_01215 PE=4 SV=1 - [T1Y900_STAAU]	73.24	5	5	13	71	8.15617	4.93213	0.712654	0.786245	0.762633	0.753844	0.781301	0.954468	1.03485	0.92354	0.816255	0.0948907	0.200565
A0A0D1HZB8	Pantothenate synthetase	panC	Pantothenate synthetase OS=Staphylococcus aureus subsp. aureus OX=46170 GN=panC PE=3 SV=1 - [A0A0D1HZB8_STAAU]	25.44	7	7	13	283	31.4274	5.40186	0.961822	1.03594	0.986836	0.994866	1.00221	1.02624	0.995309	1.00792	0.987047	0.611091	0.732283
A0A380EI98	Phosphoribosylformylglycinamidine synthase subunit PurL	purL_2	Phosphoribosylformylglycinamidine synthase subunit PurL OS=Staphylococcus aureus OX=1280 GN=purL_2 PE=3 SV=1 - [A0A380EI98_STAAU]	12.94	7	7	13	541	58.9898	4.79248	0.694603	0.704937	0.728579	0.709373	0.829442	0.741506	0.759555	0.776834	0.913159	0.0780346	0.174416
A0A0E7QLN2	Sialic acid synthase	iucC_2	Sialic acid synthase OS=Staphylococcus aureus OX=1280 GN=iucC_2 PE=4 SV=1 - [A0A0E7QLN2_STAAU]	10.79	4	7	11	658	75.9978	6.15088	0.999412	1.01519	0.954508	0.989704	0.971697	0.908414	0.919598	0.933236	1.06051	0.101548	0.209865
A0A4V1GH94	Uroporphyrinogen decarboxylase	hemE	Uroporphyrinogen decarboxylase OS=Staphylococcus aureus OX=1280 GN=hemE PE=4 SV=1 - [A0A4V1GH94_STAAU]	21.8	1	7	14	344	39.2283	6.354	0.974284	0.985488	0.94888	0.96955	0.968863	1.06942	1.11027	1.04952	0.923805	0.139109	0.264257
A0A455WP37	Uncharacterized protein	SAKG03_19510	Uncharacterized protein OS=Staphylococcus aureus OX=1280 GN=SAKG03_19510 PE=4 SV=1 - [A0A455WP37_STAAU]	19.16	1	4	9	214	23.8449	4.99561	1.03865	0.860192	1.05343	0.984091	1.1819	1.13992	1.15411	1.15864	0.849348	0.0509968	0.130163
A0A4T9ZEE4	YihY/virulence factor BrkB family protein	FAF16_01725	YihY/virulence factor BrkB family protein OS=Staphylococcus aureus subsp. aureus OX=46170 GN=FAF16_01725 PE=4 SV=1 - [A0A4T9ZEE4_STAAU]	16.13	6	6	15	403	45.3058	8.44092	0.921841	0.877043	0.866005	0.888296	0.829852	0.844109	0.889481	0.854481	1.03957	0.244293	0.389376
A0A380DQ52	Nucleic-acid-binding protein implicated in transcription termination	NCTC6133_01546	Nucleic-acid-binding protein implicated in transcription termination OS=Staphylococcus aureus OX=1280 GN=NCTC6133_01546 PE=4 SV=1 - [A0A380DQ52_STAAU]	41.18	4	4	14	85	9.85028	9.53955	1.00267	0.940102	0.991179	0.977985	1.02992	1.00143	0.949555	0.993633	0.984252	0.633698	0.746821
A0A077VPY0	Nucleotide-binding protein ERS140147_01599	ERS140147_01599	Nucleotide-binding protein ERS140147_01599 OS=Staphylococcus aureus OX=1280 GN=ERS140147_01599 PE=3 SV=1 - [A0A077VPY0_STAAU]	23.43	7	7	15	303	34.8029	5.50342	0.973792	0.977018	1.01662	0.989143	1.00841	1.01096	1.03614	1.01851	0.971169	0.147261	0.275342
A0A0E1VKB5	Cell division protein DivIB	divIB	Cell division protein DivIB OS=Staphylococcus aureus subsp. aureus USA300_TCH959 OX=450394 GN=divIB PE=3 SV=1 - [A0A0E1VKB5_STAA3]	19.59	9	9	16	439	50.1825	7.53271	0.95855	0.983546	0.983605	0.975234	0.950741	0.986926	0.994749	0.977472	0.99771	0.894954	0.935695
A0A380EJC4	Protein with ACT domain	NCTC10702_02024	Protein with ACT domain OS=Staphylococcus aureus OX=1280 GN=NCTC10702_02024 PE=4 SV=1 - [A0A380EJC4_STAAU]	28.28	6	7	17	244	27.9245	6.06201	0.989556	0.980611	0.971636	0.980601	1.05717	1.01769	0.973442	1.0161	0.965063	0.224488	0.36599
A0A0H3JQD3	PTS EIIA type-4 domain-containing protein	SAV0652	PTS EIIA type-4 domain-containing protein OS=Staphylococcus aureus (strain Mu50 / ATCC 700699) OX=158878 GN=SAV0652 PE=4 SV=1 - [A0A0H3JQD3_STAAM]	25	3	3	13	120	12.7765	4.55127	1.05234	0.907057	0.932842	0.96408	0.926572	0.948507	0.914233	0.929771	1.0369	0.495993	0.63113
A0A0H3JSH2	SigmaB regulation protein	rsbU	SigmaB regulation protein OS=Staphylococcus aureus (strain Mu50 / ATCC 700699) OX=158878 GN=rsbU PE=4 SV=1 - [A0A0H3JSH2_STAAM]	24.02	9	9	19	333	38.4017	5.70654	0.981845	0.965267	0.885182	0.944098	1.05561	1.03763	1.00953	1.03426	0.912829	0.051081	0.130163
A0A0E1VI52	Uncharacterized protein	HMPREF0776_2212	Uncharacterized protein OS=Staphylococcus aureus subsp. aureus USA300_TCH959 OX=450394 GN=HMPREF0776_2212 PE=4 SV=1 - [A0A0E1VI52_STAA3]	21.77	7	8	15	317	35.8623	7.48877	0.944042	0.917347	0.896555	0.919315	1.00127	0.947771	0.960373	0.969806	0.947937	0.0759039	0.170724
A0A133Q1K9	Type I restriction modification DNA specificity domain protein (Fragment)	HMPREF3211_01110	Type I restriction modification DNA specificity domain protein (Fragment) OS=Staphylococcus aureus OX=1280 GN=HMPREF3211_01110 PE=4 SV=1 - [A0A133Q1K9_STAAU]	22.98	7	10	12	396	46.1069	9.31982	1.03591	1.01967	1	1.01853	1.07898	1.03801	1.08925	1.06875	0.953013	0.0555811	0.137026
A0A0D3QB11	DUF2188 domain-containing protein	BN1321_420010	DUF2188 domain-containing protein OS=Staphylococcus aureus OX=1280 GN=BN1321_420010 PE=4 SV=1 - [A0A0D3QB11_STAAU]	43.48	4	4	6	138	15.9819	5.05908	0.901319	0.875027	0.874206	0.883517	0.834134	0.922863	0.990246	0.915748	0.964805	0.52277	0.654687
A0A2X2M5Q9	Glyoxylate reductase / Glyoxylate reductase / Hydroxypyruvate reductase	ghrB	Glyoxylate reductase / Glyoxylate reductase / Hydroxypyruvate reductase OS=Staphylococcus aureus OX=1280 GN=ghrB PE=3 SV=1 - [A0A2X2M5Q9_STAAU]	24.66	7	7	10	296	32.7477	5.2876	0.967514	1.07852	1.01523	1.02042	1.025	1.03135	1.05789	1.03808	0.982987	0.627846	0.743612
A0A4T9WTF9	GNAT family N-acetyltransferase	FAF16_09120	GNAT family N-acetyltransferase OS=Staphylococcus aureus subsp. aureus OX=46170 GN=FAF16_09120 PE=4 SV=1 - [A0A4T9WTF9_STAAU]	15.43	3	3	7	175	20.0821	4.85596	1.02358	1.05852	0.994252	1.02545	0.984505	0.995286	1.08587	1.02189	1.00349	0.928132	0.958143
A0A0E0VNI7	Ribosome maturation factor RimM	rimM	Ribosome maturation factor RimM OS=Staphylococcus aureus subsp. aureus 71193 OX=1155084 GN=rimM PE=3 SV=1 - [A0A0E0VNI7_STAA5]	33.53	5	5	6	167	19.0466	4.97021	1.04603	0.990169	0.918974	0.985057	1.0558	1.00552	1.00855	1.02329	0.962635	0.395491	0.537497
A0A0E1VMR3	Hydrolase, TatD family	HMPREF0776_1340	Hydrolase, TatD family OS=Staphylococcus aureus subsp. aureus USA300_TCH959 OX=450394 GN=HMPREF0776_1340 PE=4 SV=1 - [A0A0E1VMR3_STAA3]	16.34	5	5	14	257	29.2619	5.31299	0.939381	0.986467	1.04716	0.991004	0.95911	0.952627	0.99314	0.968293	1.02346	0.536514	0.668767
A0A0H3JUC3	Putative L-serine dehydratase	SAV2530	Putative L-serine dehydratase OS=Staphylococcus aureus (strain Mu50 / ATCC 700699) OX=158878 GN=SAV2530 PE=4 SV=1 - [A0A0H3JUC3_STAAM]	12.71	3	3	7	299	30.9514	4.80518	0.980661	0.894693	0.90422	0.926525	0.947351	0.911016	0.926509	0.928292	0.998096	0.954601	0.972681
A0A4T0WPW9	Phosphopantothenoylcysteine decarboxylase/phosphopantothenate--cysteine ligase	coaBC	Phosphopantothenoylcysteine decarboxylase/phosphopantothenate--cysteine ligase OS=Staphylococcus aureus subsp. aureus 21204 OX=904733 GN=coaBC PE=4 SV=1 - [A0A4T0WPW9_STAAU]	19.74	7	8	15	385	42.5238	6.16357	1.03383	1.04954	0.989767	1.02438	1.03629	1.02147	1.05334	1.03704	0.987797	0.563509	0.689889
A0A0D1HJZ2	Acetyl-coenzyme A carboxylase carboxyl transferase subunit beta	accD	Acetyl-coenzyme A carboxylase carboxyl transferase subunit beta OS=Staphylococcus aureus subsp. aureus OX=46170 GN=accD PE=3 SV=1 - [A0A0D1HJZ2_STAAU]	26.67	8	8	19	285	31.8511	8.20654	1.02057	1.04782	1.00028	1.02289	1.00445	0.97847	0.982904	0.988609	1.03467	0.0979435	0.205674
A0A455JNT9	Transcriptional repressor NrdR	nrdR	Transcriptional repressor NrdR OS=Staphylococcus aureus OX=1280 GN=nrdR PE=3 SV=1 - [A0A455JNT9_STAAU]	39.74	7	7	14	156	18.2061	7.78174	1.03326	0.943947	1.02991	1.00237	0.982129	1.08092	1.00786	1.02364	0.979226	0.636077	0.7488
A0A077VGC0	Fibrinogen-binding protein	fib	Fibrinogen-binding protein OS=Staphylococcus aureus OX=1280 GN=fib PE=4 SV=1 - [A0A077VGC0_STAAU]	27.27	4	4	20	165	18.8511	9.78857	1.20713	1.34883	1.34734	1.3011	0.905459	1.19427	1.54727	1.21567	1.07028	0.678503	0.780279
A0A380EG74	PurR: transcription regulator associated with purine metabolism	purR_2	PurR: transcription regulator associated with purine metabolism OS=Staphylococcus aureus OX=1280 GN=purR_2 PE=4 SV=1 - [A0A380EG74_STAAU]	26.87	5	5	9	201	22.0146	5.16064	0.890787	0.933757	0.933724	0.919423	0.899659	0.873835	0.862209	0.878568	1.0465	0.0869083	0.189691
A0A380EHB8	Quinol oxidase polypeptide III QoxC	qoxC	Quinol oxidase polypeptide III QoxC OS=Staphylococcus aureus OX=1280 GN=qoxC PE=3 SV=1 - [A0A380EHB8_STAAU]	10.84	2	2	11	166	18.9426	6.62451	1.08475	1.20203	0.955027	1.0806	1.0487	1.03462	1.05901	1.04744	1.03166	0.667692	0.77367
P31715	Leukocidin-F subunit	lukF	Leukocidin-F subunit OS=Staphylococcus aureus OX=1280 GN=lukF PE=1 SV=2 - [LUKF_STAAU]	14.55	4	5	13	323	36.5443	9.40771	0.993051	1.23882	0.755878	0.995917	1.04182	1.03191	1.28008	1.11793	0.890855	0.491493	0.62727
A0A1Q8DD34	ATP synthase subunit b	atpF	ATP synthase subunit b OS=Staphylococcus aureus OX=1280 GN=atpF PE=3 SV=1 - [A0A1Q8DD34_STAAU]	28.41	1	4	11	176	19.7944	5.04639	1.06317	0.875863	1.02859	0.989205	1.07181	1.0046	1.00776	1.02806	0.962209	0.562286	0.689889
A0A0E1VHW6	Glutathione peroxidase	HMPREF0776_2306	Glutathione peroxidase OS=Staphylococcus aureus subsp. aureus USA300_TCH959 OX=450394 GN=HMPREF0776_2306 PE=3 SV=1 - [A0A0E1VHW6_STAA3]	51.9	6	6	14	158	18.1641	6.32861	1.10648	1.12425	1.07534	1.10202	1.07712	1.02462	0.996956	1.0329	1.06692	0.0658871	0.154025
A0A224B1P5	7,8-dihydroneopterin aldolase	folB	7,8-dihydroneopterin aldolase OS=Staphylococcus aureus OX=1280 GN=folB PE=3 SV=1 - [A0A224B1P5_STAAU]	30.58	3	3	6	121	13.683	5.51611	1.05274	1.04177	1.00469	1.03307	1.02954	0.965932	1.02872	1.00806	1.0248	0.383983	0.526473
A0A380DE91	Biotin carboxylase	accC_2	Biotin carboxylase OS=Staphylococcus aureus OX=1280 GN=accC_2 PE=4 SV=1 - [A0A380DE91_STAAU]	7.1	1	4	12	451	50.2013	5.38916	1.14128	0.927833	0.933955	1.00102	1.0423	0.97458	0.945129	0.987335	1.01386	0.86551	0.914687
A0A0H3JS52	Uncharacterized protein	SAV1907	Uncharacterized protein OS=Staphylococcus aureus (strain Mu50 / ATCC 700699) OX=158878 GN=SAV1907 PE=4 SV=1 - [A0A0H3JS52_STAAM]	45	3	3	3	100	11.5117	4.62744	1.04873	0.987365	1.16995	1.06868	1.03549	0.885054	0.940455	0.953667	1.12061	0.172479	0.308215
A0A0D1IHL7	LysR family transcriptional regulator	E5491_03545	LysR family transcriptional regulator OS=Staphylococcus aureus subsp. aureus OX=46170 GN=E5491_03545 PE=1 SV=1 - [A0A0D1IHL7_STAAU]	14.58	4	4	7	288	33.222	5.68115	1.03159	0.988294	1.05416	1.02468	1.01291	0.96904	0.980034	0.987327	1.03783	0.185513	0.32579
A0A0H2WZV9	PhoH family protein	SACOL1628	PhoH family protein OS=Staphylococcus aureus (strain COL) OX=93062 GN=SACOL1628 PE=4 SV=1 - [A0A0H2WZV9_STAAC]	16.99	6	6	14	306	33.9091	7.69385	0.995645	0.954907	0.961609	0.97072	0.977904	0.977311	0.980378	0.978531	0.992018	0.570246	0.695914
A0A0D1HMP7	Type II pantothenate kinase	coaW	Type II pantothenate kinase OS=Staphylococcus aureus subsp. aureus OX=46170 GN=coaW PE=3 SV=1 - [A0A0D1HMP7_STAAU]	15.36	4	4	8	267	29.035	6.15088	0.977752	0.913244	1.02146	0.970818	0.99349	1.01283	0.943018	0.983113	0.987494	0.760651	0.844277
A0A0D1HKU8	Lipoprotein	QU38_07495	Lipoprotein OS=Staphylococcus aureus subsp. aureus OX=46170 GN=QU38_07495 PE=4 SV=1 - [A0A0D1HKU8_STAAU]	31.36	5	5	28	118	14.0752	8.45557	0.993919	0.984715	0.937893	0.972175	0.98189	0.974638	0.959295	0.971941	1.00024	0.990541	0.994579
A0A077UEX9	Putative cysteine ligase BshC	bshC	Putative cysteine ligase BshC OS=Staphylococcus aureus OX=1280 GN=bshC PE=3 SV=1 - [A0A077UEX9_STAAU]	19.37	11	11	23	537	62.8241	6.26514	1.03171	0.999386	1.02861	1.0199	1.03759	1.01592	1.04477	1.03276	0.98755	0.393614	0.535586
A0A0D6HHK7	LLM class flavin-dependent oxidoreductase	limB_1	LLM class flavin-dependent oxidoreductase OS=Staphylococcus aureus OX=1280 GN=limB_1 PE=4 SV=1 - [A0A0D6HHK7_STAAU]	17.8	7	7	20	337	37.961	5.60498	1.02318	1.00969	1.05967	1.03084	1.08579	1.02794	1.02016	1.04463	0.986806	0.617852	0.737081
A0A0D6H7H2	ATP-dependent RecD-like DNA helicase	recD	ATP-dependent RecD-like DNA helicase OS=Staphylococcus aureus OX=1280 GN=recD PE=3 SV=1 - [A0A0D6H7H2_STAAU]	7.27	6	6	9	825	92.9903	4.86865	0.946071	0.973334	1.00897	0.976125	1.00032	0.976731	1.01669	0.997915	0.978164	0.369946	0.513555
A0A1S6CRE2	ABC transporter ATP-binding protein	EP54_07845	ABC transporter ATP-binding protein OS=Staphylococcus aureus OX=1280 GN=EP54_07845 PE=4 SV=1 - [A0A1S6CRE2_STAAU]	13.55	9	10	14	642	74.3166	5.41455	0.950539	0.932696	0.973859	0.952365	1.01902	1.00433	0.97221	0.998521	0.953775	0.0647349	0.151995
A0A0D1JKP4	Free methionine-(R)-sulfoxide reductase	QU38_08345	Free methionine-(R)-sulfoxide reductase OS=Staphylococcus aureus subsp. aureus OX=46170 GN=QU38_08345 PE=4 SV=1 - [A0A0D1JKP4_STAAU]	20.13	3	3	7	154	17.0277	5.16064	0.828771	0.833893	0.904311	0.855659	0.845364	0.860982	0.874663	0.860336	0.994563	0.864933	0.914528
A0A1Q8DH45	Fructose-1,6-bisphosphatase class 3	fbp	Fructose-1,6-bisphosphatase class 3 OS=Staphylococcus aureus OX=1280 GN=fbp PE=3 SV=1 - [A0A1Q8DH45_STAAU]	11.93	2	9	15	654	76.0169	5.85889	1.14853	1.00892	1.14539	1.10095	1.05279	0.980759	1.02842	1.02066	1.07866	0.188098	0.328012
A0A077UN17	Thymidylate kinase	tmk	Thymidylate kinase OS=Staphylococcus aureus OX=1280 GN=tmk PE=3 SV=1 - [A0A077UN17_STAAU]	28.78	6	6	15	205	23.4091	5.24951	0.995988	0.958654	1.02232	0.992321	0.989229	0.970717	1.037	0.998982	0.993332	0.817519	0.8833
[truncated: 791 more rows]
