# Supplementary material for: Molecular docking and proteomics reveals the synergistic antibacterial mechanism of theaflavin with β-lactam antibiotics against MRSA
Source: Front Microbiol. 2022 Nov 14;13:993430. doi: 10.3389/fmicb.2022.993430 (PMC9702817; doi:10.3389/fmicb.2022.993430)
Supplement: Supplementary file 3 [file Table_3.XLSX]

## Sheet: Sheet1
Table S3 | Minimum network of dominant upregulated or downregulated genes
Minimum network of dominant upregulated genes	node1	node2	Minimum network of dominant downregulated genes	node1	node2
	selX	chp		SAUSA300_RS04670	SAUSA300_RS12745
	lip2	chp		SAUSA300_RS08750	SAUSA300_RS12745
	lip2	selX		SAUSA300_RS05125	SAUSA300_RS12745
	lytM_2	BN1321_170027		SAUSA300_RS03475	SAUSA300_RS12745
	sle	ssaA2_4		SAUSA300_RS09455	SAUSA300_RS12745
	acdA	fadE		SAUSA300_RS03005	SAUSA300_RS12745
	DQU54_11275	SAV1962		SAUSA300_RS09100	SAUSA300_RS12745
	selX	SAUSA300_RS05670		SAUSA300_RS06630	SAUSA300_RS12745
	selX	SAUSA300_RS07250		SAUSA300_RS12365	SAUSA300_RS12745
	selX	SAUSA300_RS05740		SAUSA300_RS04635	SAUSA300_RS12745
	selX	SAUSA300_RS04175		SAUSA300_RS09800	SAUSA300_RS12745
	selX	SAUSA300_RS03710		SAUSA300_RS01085	SAUSA300_RS12745
	selX	SAUSA300_RS03720		SAUSA300_RS10920	SAUSA300_RS12745
	selX	SAUSA300_RS10510		SAUSA300_RS09650	SAUSA300_RS12745
	selX	SAUSA300_RS10495		SAUSA300_RS02980	SAUSA300_RS12745
	selX	SAUSA300_RS10525		SAUSA300_RS09655	SAUSA300_RS12745
	selX	SAUSA300_RS05675		SAUSA300_RS09660	SAUSA300_RS12745
	selX	SAUSA300_RS03715		SAUSA300_RS05185	SAUSA300_RS12745
	selX	SAUSA300_RS05695		SAUSA300_RS01260	SAUSA300_RS12745
	selX	SAUSA300_RS03705		SAUSA300_RS12750	SAUSA300_RS04670
	selX	SAUSA300_RS05690		SAUSA300_RS12750	SAUSA300_RS08750
	selX	SAUSA300_RS10500		SAUSA300_RS12750	SAUSA300_RS05125
	selX	SAUSA300_RS05680		SAUSA300_RS12750	SAUSA300_RS03475
	lip2	SAUSA300_RS05670		SAUSA300_RS12750	SAUSA300_RS09455
	lip2	SAUSA300_RS03245		SAUSA300_RS12750	SAUSA300_RS03005
	lip2	SAUSA300_RS04175		SAUSA300_RS12750	SAUSA300_RS09100
	lip2	SAUSA300_RS03710		SAUSA300_RS12750	SAUSA300_RS06630
	lip2	SAUSA300_RS03720		SAUSA300_RS12750	SAUSA300_RS12365
	lip2	SAUSA300_RS10510		SAUSA300_RS12750	SAUSA300_RS04635
	lip2	SAUSA300_RS10495		SAUSA300_RS12750	SAUSA300_RS09800
	lip2	SAUSA300_RS10525		SAUSA300_RS12750	SAUSA300_RS01085
	lip2	SAUSA300_RS06170		SAUSA300_RS12750	SAUSA300_RS10920
	lip2	SAUSA300_RS03715		SAUSA300_RS12750	SAUSA300_RS09650
	lip2	SAUSA300_RS05695		SAUSA300_RS12750	SAUSA300_RS02980
	lip2	SAUSA300_RS03705		SAUSA300_RS12750	SAUSA300_RS09655
	lip2	SAUSA300_RS05690		SAUSA300_RS12750	SAUSA300_RS09660
	lip2	SAUSA300_RS10500		SAUSA300_RS12750	SAUSA300_RS05185
	lip2	SAUSA300_RS05680		SAUSA300_RS12750	SAUSA300_RS01260
	sle	SAUSA300_RS12440		SAUSA300_RS12750	SAUSA300_RS12745
	sle	SAUSA300_RS07550
	CV021_12380	SAUSA300_RS03565
	CV021_12380	SAUSA300_RS05995
	CV021_12380	SAUSA300_RS03960
	CV021_12380	SAUSA300_RS03585
	DQU54_11275	SAUSA300_RS10620
	DQU54_11275	SAUSA300_RS10625
	DQU54_11275	SAUSA300_RS10615
	DQU54_11275	SAUSA300_RS10610
	glpQA	SAUSA300_RS07250
	glpQA	SAUSA300_RS07100
	fadE	SAUSA300_RS03710
	SAUSA300_RS07250	chp
	SAUSA300_RS03720	chp
	SAUSA300_RS10615	SAV1962
	SAUSA300_RS10625	SAV1962
	SAUSA300_RS03565	SAV1624
	SAUSA300_RS05670	chp
	SAUSA300_RS12440	ssaA2_4
	SAUSA300_RS05740	SAV1962
	SAUSA300_RS10510	chp
	SAUSA300_RS03585	SAV1624
	SAUSA300_RS10495	chp
	SAUSA300_RS10525	chp
	SAUSA300_RS05675	chp
	SAUSA300_RS06170	ssaA2_4
	SAUSA300_RS05995	SAV1624
	SAUSA300_RS07100	zwf
	SAUSA300_RS03960	SAV1624
	SAUSA300_RS10500	chp
	SAUSA300_RS04175	chp
	SAUSA300_RS10610	SAV1962
	SAUSA300_RS03715	chp
	SAUSA300_RS03715	yclQ
	SAUSA300_RS03705	chp
	SAUSA300_RS05680	chp
	SAUSA300_RS03245	SAV1624
	SAUSA300_RS03710	chp
	SAUSA300_RS10620	SAV1962
	SAUSA300_RS05695	chp
	SAUSA300_RS07550	ssaA2_4
	SAUSA300_RS05690	chp
	BN1321_170027	SAUSA300_RS03960
	BN1321_170027	SAUSA300_RS05995
	BN1321_170027	SAUSA300_RS03585
	SAUSA300_RS03245	BN1321_170027
